# Supplementary material for: A global microbiome survey of vineyard soils highlights the microbial dimension of viticultural terroirs
Source: Commun Biol. 2022 Mar 18;5:241. doi: 10.1038/s42003-022-03202-5 (PMC8933554; doi:10.1038/s42003-022-03202-5)
Supplement: Supplementary file 3 — Supplementary Data 1 [file 42003_2022_3202_MOESM3_ESM.xlsx]

## Sheet: Supp. Data 1
Supplementary Data 1: sample name deposited on Sequence Read Archive and corresponding environmental data used in this study
Name	Dataset	Marker	Collection date	Month	Month_Weather	Country	Closest_Reference_City	Days	Reference WorldClim	Long Term Avg Month Temp	Long Term Month Prec	Date	Week	GIS Coordinates	GIS Coordinates	GIS political region	Country	Closest_Reference_City	Average Temp Max	Average Temp Min	Precipitation	Grape variety
BM_P_001	BM	16S	2017	9	9	Spain	Aldeanueva De Ebro	25	Burgos	15.7	45.3	2017-9-25	39	-1926248000	42162000	La Rioja	Spain	Aldeanueva De Ebro	23	12	3	Tempranillo
BM_P_002	BM	16S	2017	9	8	Spain	Aldeanueva De Ebro	02	Burgos	15.7	45.3	2017-9-02	36	-1912989000	42167000	La Rioja	Spain	Aldeanueva De Ebro	28	16	12	Tempranillo
BM_P_003	BM	16S	2016	8	8	Spain	Aldeanueva De Ebro	19	Burgos	15.7	45.3	2016-8-19	34	-1881611000	42142000	La Rioja	Spain	Aldeanueva De Ebro	29	15	4	Tempranillo
BM_P_008	BM	16S	2016	9	8-9	Spain	Aldeanueva De Ebro	13	Burgos	15.7	45.3	2016-9-13	37	-1912574000	42168000	La Rioja	Spain	Aldeanueva De Ebro	26	14	4	Tempranillo
BM_P_017	BM	16S	2016	9	9	Spain	Aldeanueva De Ebro	25	Burgos	15.7	45.3	2016-9-25	39	-1926248000	42162000	La Rioja	Spain	Aldeanueva De Ebro	26	14	4	Cabernet Sauvignon
BM_P_019	BM	16S	2016	9	8	Spain	Aldeanueva De Ebro	02	Burgos	15.7	45.3	2016-9-02	36	-1925282000	42159000	La Rioja	Spain	Aldeanueva De Ebro	29	15	4	Tempranillo
BM_F_001	BM	ITS	2017	9	9	Spain	Aldeanueva De Ebro	25	Burgos	15.7	45.3	2017-9-25	39	-1926248000	42162000	La Rioja	Spain	Aldeanueva De Ebro	23	12	3	Tempranillo
BM_F_002	BM	ITS	2017	9	8	Spain	Aldeanueva De Ebro	02	Burgos	15.7	45.3	2017-9-02	36	-1912989000	42167000	La Rioja	Spain	Aldeanueva De Ebro	28	16	12	Tempranillo
BM_F_003	BM	ITS	2016	8	8	Spain	Aldeanueva De Ebro	19	Burgos	15.7	45.3	2016-8-19	34	-1881611000	42142000	La Rioja	Spain	Aldeanueva De Ebro	29	15	4	Tempranillo
BM_F_008	BM	ITS	2016	9	8-9	Spain	Aldeanueva De Ebro	13	Burgos	15.7	45.3	2016-9-13	37	-1912574000	42168000	La Rioja	Spain	Aldeanueva De Ebro	26	14	4	Tempranillo
BM_F_017	BM	ITS	2016	9	9	Spain	Aldeanueva De Ebro	25	Burgos	15.7	45.3	2016-9-25	39	-1926248000	42162000	La Rioja	Spain	Aldeanueva De Ebro	26	14	4	Cabernet Sauvignon
BM_F_019	BM	ITS	2016	9	8	Spain	Aldeanueva De Ebro	02	Burgos	15.7	45.3	2016-9-02	36	-1925282000	42159000	La Rioja	Spain	Aldeanueva De Ebro	29	15	4	Tempranillo
BM_P_176	BM	16S	2016	9	9	Spain	Aranda De Duero	27	Valladolid	17.9	32.3	2016-9-27	39	-3891000	41729000	Burgos	Spain	Aranda De Duero	24	12	11	Tempranillo
BM_P_177	BM	16S	2016	9	9	Spain	Aranda De Duero	27	Valladolid	17.9	32.3	2016-9-27	39	-3891000	41729000	Burgos	Spain	Aranda De Duero	24	12	11	Tempranillo
BM_P_178	BM	16S	2016	9	9	Spain	Aranda De Duero	28	Valladolid	17.9	32.3	2016-9-28	39	-3892000	41729000	Burgos	Spain	Aranda De Duero	24	12	11	Tempranillo
BM_P_179	BM	16S	2016	10	9-10	Spain	Aranda De Duero	08	Valladolid	12.5	36.1	2016-10-08	41	-3895000	41724000	Burgos	Spain	Aranda De Duero	18	8	9	Tempranillo
BM_P_180	BM	16S	2016	10	9-10	Spain	Aranda De Duero	08	Valladolid	12.5	36.1	2016-10-08	41	-3895000	41724000	Burgos	Spain	Aranda De Duero	18	8	9	Tempranillo
BM_P_181	BM	16S	2017	9	9	Spain	Aranda De Duero	27	Valladolid	17.9	32.3	2017-9-27	39	-3891000	41729000	Burgos	Spain	Aranda De Duero	22	10	4	Tempranillo
BM_F_176	BM	ITS	2016	9	9	Spain	Aranda De Duero	27	Valladolid	17.9	32.3	2016-9-27	39	-3891000	41729000	Burgos	Spain	Aranda De Duero	24	12	11	Tempranillo
BM_F_177	BM	ITS	2016	9	9	Spain	Aranda De Duero	27	Valladolid	17.9	32.3	2016-9-27	39	-3891000	41729000	Burgos	Spain	Aranda De Duero	24	12	11	Tempranillo
BM_F_178	BM	ITS	2016	9	9	Spain	Aranda De Duero	28	Valladolid	17.9	32.3	2016-9-28	39	-3892000	41729000	Burgos	Spain	Aranda De Duero	24	12	11	Tempranillo
BM_F_179	BM	ITS	2016	10	9-10	Spain	Aranda De Duero	08	Valladolid	12.5	36.1	2016-10-08	41	-3895000	41724000	Burgos	Spain	Aranda De Duero	18	8	9	Tempranillo
BM_F_180	BM	ITS	2016	10	9-10	Spain	Aranda De Duero	08	Valladolid	12.5	36.1	2016-10-08	41	-3895000	41724000	Burgos	Spain	Aranda De Duero	18	8	9	Tempranillo
BM_F_181	BM	ITS	2017	9	9	Spain	Aranda De Duero	27	Valladolid	17.9	32.3	2017-9-27	39	-3891000	41729000	Burgos	Spain	Aranda De Duero	22	10	4	Tempranillo
BM_P_079	BM	16S	2015	12	12	Italy	Arco	31	Trento	-3.2	60.5	2015-12-31	50	10827000	45915000	Trento	Italy	Arco	7	-1	2	Other
BM_F_079	BM	ITS	2015	12	12	Italy	Arco	31	Trento	-3.2	60.5	2015-12-31	50	10827000	45915000	Trento	Italy	Arco	7	-1	2	Other
BM_P_157	BM	16S	2017	10	10	Italy	Augusta	19	Catania	19.5	93.2	2017-10-19	43	15124000	37203000	Siracusa	Italy	Augusta	23	17	12	Syrah
BM_F_157	BM	ITS	2017	10	10	Italy	Augusta	19	Catania	19.5	93.2	2017-10-19	43	15124000	37203000	Siracusa	Italy	Augusta	23	17	12	Syrah
BM_P_155	BM	16S	2017	8	8	United States of America	Austin	21	Austin Municipal AP, Travis County	29.3	54.3	2017-8-21	34	-98721000	30222000	Texas	United States of America	Austin	33	24	157	Montepulciano
BM_P_156	BM	16S	2017	8	8	United States of America	Austin	21	Austin Municipal AP, Travis County	29.3	54.3	2017-8-21	34	-98906000	30248000	Texas	United States of America	Austin	33	24	157	Montepulciano
BM_F_155	BM	ITS	2017	8	8	United States of America	Austin	21	Austin Municipal AP, Travis County	29.3	54.3	2017-8-21	34	-98721000	30222000	Texas	United States of America	Austin	33	24	157	Montepulciano
BM_F_156	BM	ITS	2017	8	8	United States of America	Austin	21	Austin Municipal AP, Travis County	29.3	54.3	2017-8-21	34	-98906000	30248000	Texas	United States of America	Austin	33	24	157	Montepulciano
MW_P_001	MW	16S	2016	3	2-3	Australia	Busselton	15	Busselton (Cape Naturaliste)	19.5	22.8	2016-3-15	11	1150512206000	-338071308000	Western Australia	Australia	Busselton	23	17	25	Shiraz
MW_P_002	MW	16S	2016	3	2-3	Australia	Busselton	15	Busselton (Cape Naturaliste)	19.5	22.8	2016-3-15	11	1150518509000	-338077170000	Western Australia	Australia	Busselton	23	17	25	Shiraz
MW_P_003	MW	16S	2016	3	2-3	Australia	Busselton	15	Busselton (Cape Naturaliste)	19.5	22.8	2016-3-15	11	11505186000	-338073626000	Western Australia	Australia	Busselton	23	17	25	Shiraz
MW_P_004	MW	16S	2016	3	2-3	Australia	Busselton	15	Busselton (Cape Naturaliste)	19.5	22.8	2016-3-15	11	1150521352000	-338077794000	Western Australia	Australia	Busselton	23	17	25	Shiraz
MW_P_005	MW	16S	2016	3	2-3	Australia	Busselton	15	Busselton (Cape Naturaliste)	19.5	22.8	2016-3-15	11	1150522602000	-338163467000	Western Australia	Australia	Busselton	23	17	25	Cabernet Sauvignon
MW_P_006	MW	16S	2016	3	2-3	Australia	Busselton	15	Busselton (Cape Naturaliste)	19.5	22.8	2016-3-15	11	1150522104000	-338136865000	Western Australia	Australia	Busselton	23	17	25	Cabernet Sauvignon
MW_P_007	MW	16S	2016	3	2-3	Australia	Busselton	15	Busselton (Cape Naturaliste)	19.5	22.8	2016-3-15	11	115052000	-33814000	Western Australia	Australia	Busselton	23	17	25	Cabernet Sauvignon
MW_P_008	MW	16S	2016	3	2-3	Australia	Busselton	15	Busselton (Cape Naturaliste)	19.5	22.8	2016-3-15	11	1150532725000	-338136865000	Western Australia	Australia	Busselton	23	17	25	Cabernet Sauvignon
MW_P_009	MW	16S	2016	3	2-3	Australia	Busselton	15	Busselton (Cape Naturaliste)	19.5	22.8	2016-3-15	11	1150544956000	-338154603000	Western Australia	Australia	Busselton	23	17	25	Cabernet Sauvignon
MW_P_010	MW	16S	2016	3	2-3	Australia	Busselton	15	Busselton (Cape Naturaliste)	19.5	22.8	2016-3-15	11	1150462565000	-338224180000	Western Australia	Australia	Busselton	23	17	25	Cabernet Sauvignon
MW_P_011	MW	16S	2016	3	2-3	Australia	Busselton	15	Busselton (Cape Naturaliste)	19.5	22.8	2016-3-15	11	1150458488000	-338218097000	Western Australia	Australia	Busselton	23	17	25	Cabernet Sauvignon
MW_P_012	MW	16S	2016	3	2-3	Australia	Busselton	15	Busselton (Cape Naturaliste)	19.5	22.8	2016-3-15	11	115046326000	-338221350000	Western Australia	Australia	Busselton	23	17	25	Cabernet Sauvignon
MW_P_013	MW	16S	2016	3	2-3	Australia	Busselton	15	Busselton (Cape Naturaliste)	19.5	22.8	2016-3-15	11	1150465864000	-338218855000	Western Australia	Australia	Busselton	23	17	25	Cabernet Sauvignon
MW_P_014	MW	16S	2016	3	2-3	Australia	Busselton	15	Busselton (Cape Naturaliste)	19.5	22.8	2016-3-15	11	1150465657000	-338224980000	Western Australia	Australia	Busselton	23	17	25	Cabernet Sauvignon
MW_P_015	MW	16S	2016	3	2-3	Australia	Busselton	15	Busselton (Cape Naturaliste)	19.5	22.8	2016-3-15	11	1150468124000	-338225203000	Western Australia	Australia	Busselton	23	17	25	Malbec
MW_P_016	MW	16S	2016	3	2-3	Australia	Busselton	15	Busselton (Cape Naturaliste)	19.5	22.8	2016-3-15	11	115047000	-33822000	Western Australia	Australia	Busselton	23	17	25	Malbec
MW_P_017	MW	16S	2016	3	2-3	Australia	Busselton	15	Busselton (Cape Naturaliste)	19.5	22.8	2016-3-15	11	1150480885000	-33822404000	Western Australia	Australia	Busselton	23	17	25	Malbec
MW_P_018	MW	16S	2016	3	2-3	Australia	Busselton	15	Busselton (Cape Naturaliste)	19.5	22.8	2016-3-15	11	1150468231000	-338234383000	Western Australia	Australia	Busselton	23	17	25	Cabernet Sauvignon
MW_P_019	MW	16S	2016	3	2-3	Australia	Busselton	15	Busselton (Cape Naturaliste)	19.5	22.8	2016-3-15	11	115046839000	-338227609000	Western Australia	Australia	Busselton	23	17	25	Cabernet Sauvignon
MW_P_020	MW	16S	2016	3	2-3	Australia	Busselton	15	Busselton (Cape Naturaliste)	19.5	22.8	2016-3-15	11	115047000	-33823000	Western Australia	Australia	Busselton	23	17	25	Cabernet Sauvignon
MW_P_021	MW	16S	2016	3	2-3	Australia	Busselton	15	Busselton (Cape Naturaliste)	19.5	22.8	2016-3-15	11	115047622000	-338228278000	Western Australia	Australia	Busselton	23	17	25	Cabernet Sauvignon
MW_P_022	MW	16S	2016	3	2-3	Australia	Busselton	15	Busselton (Cape Naturaliste)	19.5	22.8	2016-3-15	11	1150470163000	-338240088000	Western Australia	Australia	Busselton	23	17	25	Cabernet Sauvignon
MW_P_047	MW	16S	2016	3	2-3	Australia	Busselton	15	Busselton (Cape Naturaliste)	19.5	22.8	2016-3-15	11	1150498259000	-33813214000	Western Australia	Australia	Busselton	23	17	25	Cabernet Sauvignon
MW_P_048	MW	16S	2016	3	2-3	Australia	Busselton	15	Busselton (Cape Naturaliste)	19.5	22.8	2016-3-15	11	1150497514000	-338125595000	Western Australia	Australia	Busselton	23	17	25	Cabernet Sauvignon
MW_P_049	MW	16S	2016	3	2-3	Australia	Busselton	15	Busselton (Cape Naturaliste)	19.5	22.8	2016-3-15	11	1150501484000	-33812849000	Western Australia	Australia	Busselton	23	17	25	Cabernet Sauvignon
MW_P_050	MW	16S	2016	3	2-3	Australia	Busselton	15	Busselton (Cape Naturaliste)	19.5	22.8	2016-3-15	11	1150505320000	-338125634000	Western Australia	Australia	Busselton	23	17	25	Cabernet Sauvignon
MW_P_051	MW	16S	2016	3	2-3	Australia	Busselton	15	Busselton (Cape Naturaliste)	19.5	22.8	2016-3-15	11	1150504589000	-338131971000	Western Australia	Australia	Busselton	23	17	25	Cabernet Sauvignon
MW_P_052	MW	16S	2016	3	2-3	Australia	Busselton	15	Busselton (Cape Naturaliste)	19.5	22.8	2016-3-15	11	1150491372000	-338061477000	Western Australia	Australia	Busselton	23	17	25	Cabernet Sauvignon
MW_P_053	MW	16S	2016	3	2-3	Australia	Busselton	15	Busselton (Cape Naturaliste)	19.5	22.8	2016-3-15	11	1150501404000	-338060786000	Western Australia	Australia	Busselton	23	17	25	Cabernet Sauvignon
MW_P_054	MW	16S	2016	3	2-3	Australia	Busselton	15	Busselton (Cape Naturaliste)	19.5	22.8	2016-3-15	11	1150504890000	-33806261000	Western Australia	Australia	Busselton	23	17	25	Cabernet Sauvignon
MW_P_055	MW	16S	2016	3	2-3	Australia	Busselton	15	Busselton (Cape Naturaliste)	19.5	22.8	2016-3-15	11	1150501598000	-338064963000	Western Australia	Australia	Busselton	23	17	25	Cabernet Sauvignon
MW_P_056	MW	16S	2016	3	2-3	Australia	Busselton	15	Busselton (Cape Naturaliste)	19.5	22.8	2016-3-15	11	1150519126000	-3380818000	Western Australia	Australia	Busselton	23	17	25	Shiraz
MW_F_001	MW	ITS	2016	3	2-3	Australia	Busselton	15	Busselton (Cape Naturaliste)	19.5	22.8	2016-3-15	11	1150512206000	-338071308000	Western Australia	Australia	Busselton	23	17	25	Shiraz
MW_F_002	MW	ITS	2016	3	2-3	Australia	Busselton	15	Busselton (Cape Naturaliste)	19.5	22.8	2016-3-15	11	1150518509000	-338077170000	Western Australia	Australia	Busselton	23	17	25	Shiraz
MW_F_003	MW	ITS	2016	3	2-3	Australia	Busselton	15	Busselton (Cape Naturaliste)	19.5	22.8	2016-3-15	11	11505186000	-338073626000	Western Australia	Australia	Busselton	23	17	25	Shiraz
MW_F_004	MW	ITS	2016	3	2-3	Australia	Busselton	15	Busselton (Cape Naturaliste)	19.5	22.8	2016-3-15	11	1150521352000	-338077794000	Western Australia	Australia	Busselton	23	17	25	Shiraz
MW_F_005	MW	ITS	2016	3	2-3	Australia	Busselton	15	Busselton (Cape Naturaliste)	19.5	22.8	2016-3-15	11	1150522602000	-338163467000	Western Australia	Australia	Busselton	23	17	25	Cabernet Sauvignon
MW_F_006	MW	ITS	2016	3	2-3	Australia	Busselton	15	Busselton (Cape Naturaliste)	19.5	22.8	2016-3-15	11	1150522104000	-338136865000	Western Australia	Australia	Busselton	23	17	25	Cabernet Sauvignon
MW_F_007	MW	ITS	2016	3	2-3	Australia	Busselton	15	Busselton (Cape Naturaliste)	19.5	22.8	2016-3-15	11	115052000	-33814000	Western Australia	Australia	Busselton	23	17	25	Cabernet Sauvignon
MW_F_008	MW	ITS	2016	3	2-3	Australia	Busselton	15	Busselton (Cape Naturaliste)	19.5	22.8	2016-3-15	11	1150532725000	-338136865000	Western Australia	Australia	Busselton	23	17	25	Cabernet Sauvignon
MW_F_009	MW	ITS	2016	3	2-3	Australia	Busselton	15	Busselton (Cape Naturaliste)	19.5	22.8	2016-3-15	11	1150544956000	-338154603000	Western Australia	Australia	Busselton	23	17	25	Cabernet Sauvignon
MW_F_010	MW	ITS	2016	3	2-3	Australia	Busselton	15	Busselton (Cape Naturaliste)	19.5	22.8	2016-3-15	11	1150462565000	-338224180000	Western Australia	Australia	Busselton	23	17	25	Cabernet Sauvignon
MW_F_011	MW	ITS	2016	3	2-3	Australia	Busselton	15	Busselton (Cape Naturaliste)	19.5	22.8	2016-3-15	11	1150458488000	-338218097000	Western Australia	Australia	Busselton	23	17	25	Cabernet Sauvignon
MW_F_012	MW	ITS	2016	3	2-3	Australia	Busselton	15	Busselton (Cape Naturaliste)	19.5	22.8	2016-3-15	11	115046326000	-338221350000	Western Australia	Australia	Busselton	23	17	25	Cabernet Sauvignon
MW_F_013	MW	ITS	2016	3	2-3	Australia	Busselton	15	Busselton (Cape Naturaliste)	19.5	22.8	2016-3-15	11	1150465864000	-338218855000	Western Australia	Australia	Busselton	23	17	25	Cabernet Sauvignon
MW_F_014	MW	ITS	2016	3	2-3	Australia	Busselton	15	Busselton (Cape Naturaliste)	19.5	22.8	2016-3-15	11	1150465657000	-338224980000	Western Australia	Australia	Busselton	23	17	25	Cabernet Sauvignon
MW_F_015	MW	ITS	2016	3	2-3	Australia	Busselton	15	Busselton (Cape Naturaliste)	19.5	22.8	2016-3-15	11	1150468124000	-338225203000	Western Australia	Australia	Busselton	23	17	25	Malbec
MW_F_016	MW	ITS	2016	3	2-3	Australia	Busselton	15	Busselton (Cape Naturaliste)	19.5	22.8	2016-3-15	11	115047000	-33822000	Western Australia	Australia	Busselton	23	17	25	Malbec
MW_F_017	MW	ITS	2016	3	2-3	Australia	Busselton	15	Busselton (Cape Naturaliste)	19.5	22.8	2016-3-15	11	1150480885000	-33822404000	Western Australia	Australia	Busselton	23	17	25	Malbec
MW_F_018	MW	ITS	2016	3	2-3	Australia	Busselton	15	Busselton (Cape Naturaliste)	19.5	22.8	2016-3-15	11	1150468231000	-338234383000	Western Australia	Australia	Busselton	23	17	25	Cabernet Sauvignon
MW_F_019	MW	ITS	2016	3	2-3	Australia	Busselton	15	Busselton (Cape Naturaliste)	19.5	22.8	2016-3-15	11	115046839000	-338227609000	Western Australia	Australia	Busselton	23	17	25	Cabernet Sauvignon
MW_F_020	MW	ITS	2016	3	2-3	Australia	Busselton	15	Busselton (Cape Naturaliste)	19.5	22.8	2016-3-15	11	115047000	-33823000	Western Australia	Australia	Busselton	23	17	25	Cabernet Sauvignon
MW_F_021	MW	ITS	2016	3	2-3	Australia	Busselton	15	Busselton (Cape Naturaliste)	19.5	22.8	2016-3-15	11	115047622000	-338228278000	Western Australia	Australia	Busselton	23	17	25	Cabernet Sauvignon
MW_F_022	MW	ITS	2016	3	2-3	Australia	Busselton	15	Busselton (Cape Naturaliste)	19.5	22.8	2016-3-15	11	1150470163000	-338240088000	Western Australia	Australia	Busselton	23	17	25	Cabernet Sauvignon
MW_F_047	MW	ITS	2016	3	2-3	Australia	Busselton	15	Busselton (Cape Naturaliste)	19.5	22.8	2016-3-15	11	1150498259000	-33813214000	Western Australia	Australia	Busselton	23	17	25	Cabernet Sauvignon
MW_F_048	MW	ITS	2016	3	2-3	Australia	Busselton	15	Busselton (Cape Naturaliste)	19.5	22.8	2016-3-15	11	1150497514000	-338125595000	Western Australia	Australia	Busselton	23	17	25	Cabernet Sauvignon
MW_F_049	MW	ITS	2016	3	2-3	Australia	Busselton	15	Busselton (Cape Naturaliste)	19.5	22.8	2016-3-15	11	1150501484000	-33812849000	Western Australia	Australia	Busselton	23	17	25	Cabernet Sauvignon
MW_F_050	MW	ITS	2016	3	2-3	Australia	Busselton	15	Busselton (Cape Naturaliste)	19.5	22.8	2016-3-15	11	1150505320000	-338125634000	Western Australia	Australia	Busselton	23	17	25	Cabernet Sauvignon
MW_F_051	MW	ITS	2016	3	2-3	Australia	Busselton	15	Busselton (Cape Naturaliste)	19.5	22.8	2016-3-15	11	1150504589000	-338131971000	Western Australia	Australia	Busselton	23	17	25	Cabernet Sauvignon
MW_F_052	MW	ITS	2016	3	2-3	Australia	Busselton	15	Busselton (Cape Naturaliste)	19.5	22.8	2016-3-15	11	1150491372000	-338061477000	Western Australia	Australia	Busselton	23	17	25	Cabernet Sauvignon
MW_F_053	MW	ITS	2016	3	2-3	Australia	Busselton	15	Busselton (Cape Naturaliste)	19.5	22.8	2016-3-15	11	1150501404000	-338060786000	Western Australia	Australia	Busselton	23	17	25	Cabernet Sauvignon
MW_F_054	MW	ITS	2016	3	2-3	Australia	Busselton	15	Busselton (Cape Naturaliste)	19.5	22.8	2016-3-15	11	1150504890000	-33806261000	Western Australia	Australia	Busselton	23	17	25	Cabernet Sauvignon
MW_F_055	MW	ITS	2016	3	2-3	Australia	Busselton	15	Busselton (Cape Naturaliste)	19.5	22.8	2016-3-15	11	1150501598000	-338064963000	Western Australia	Australia	Busselton	23	17	25	Cabernet Sauvignon
MW_F_056	MW	ITS	2016	3	2-3	Australia	Busselton	15	Busselton (Cape Naturaliste)	19.5	22.8	2016-3-15	11	1150519126000	-3380818000	Western Australia	Australia	Busselton	23	17	25	Shiraz
BM_P_004	BM	16S	2016	9	8	Spain	Cenicero	09	Burgos	18.7	23.3	2016-9-09	37	-2681576000	42468000	La Rioja	Spain	Cenicero	29	15	4	Tempranillo
BM_P_005	BM	16S	2016	9	9	Spain	Cenicero	26	Burgos	15.7	45.3	2016-9-26	39	-2614815000	42489000	La Rioja	Spain	Cenicero	26	14	4	Tempranillo
BM_P_007	BM	16S	2016	9	8-9	Spain	Cenicero	12	Burgos	15.7	45.3	2016-9-12	37	-2614810000	42489000	La Rioja	Spain	Cenicero	26	14	4	Tempranillo
BM_P_010	BM	16S	2016	9	8-9	Spain	Cenicero	12	Burgos	15.7	45.3	2016-9-12	37	-2613630000	42491000	La Rioja	Spain	Cenicero	26	14	4	Tempranillo
BM_P_016	BM	16S	2016	9	8-9	Spain	Cenicero	09	Burgos	15.7	45.3	2016-9-09	37	-2613576000	42491000	La Rioja	Spain	Cenicero	26	14	4	Tempranillo
BM_P_018	BM	16S	2016	9	9	Spain	Cenicero	26	Burgos	15.7	45.3	2016-9-26	39	-2613469000	42491000	La Rioja	Spain	Cenicero	26	14	4	Tempranillo
BM_P_021	BM	16S	2016	9	9	Spain	Cenicero	26	Burgos	15.7	45.3	2016-9-26	39	-2681479000	42468000	La Rioja	Spain	Cenicero	26	14	4	Tempranillo
BM_P_023	BM	16S	2016	9	9	Spain	Cenicero	19	Burgos	15.7	45.3	2016-9-19	38	-2681500000	42468000	La Rioja	Spain	Cenicero	26	14	4	Tempranillo
BM_P_024	BM	16S	2016	9	9	Spain	Cenicero	19	Burgos	15.7	45.3	2016-9-19	38	-2681608000	42467000	La Rioja	Spain	Cenicero	26	14	4	Tempranillo
BM_P_026	BM	16S	2016	9	9	Spain	Cenicero	26	Burgos	15.7	45.3	2016-9-26	39	-2638880000	42482000	La Rioja	Spain	Cenicero	26	14	4	Tempranillo
BM_P_027	BM	16S	2016	9	9	Spain	Cenicero	19	Burgos	15.7	45.3	2016-9-19	38	-2614815000	42488000	La Rioja	Spain	Cenicero	26	14	4	Tempranillo
BM_P_028	BM	16S	2016	9	9	Spain	Cenicero	26	Burgos	15.7	45.3	2016-9-26	39	-2681651000	42467000	La Rioja	Spain	Cenicero	26	14	4	Tempranillo
BM_F_004	BM	ITS	2016	9	8	Spain	Cenicero	09	Burgos	15.7	45.3	2016-9-09	37	-2681576000	42468000	La Rioja	Spain	Cenicero	29	15	4	Tempranillo
BM_F_005	BM	ITS	2016	9	9	Spain	Cenicero	26	Burgos	15.7	45.3	2016-9-26	39	-2614815000	42489000	La Rioja	Spain	Cenicero	26	14	4	Tempranillo
BM_F_007	BM	ITS	2016	9	8-9	Spain	Cenicero	12	Burgos	15.7	45.3	2016-9-12	37	-2614810000	42489000	La Rioja	Spain	Cenicero	26	14	4	Tempranillo
BM_F_010	BM	ITS	2016	9	8-9	Spain	Cenicero	12	Burgos	15.7	45.3	2016-9-12	37	-2613630000	42491000	La Rioja	Spain	Cenicero	26	14	4	Tempranillo
BM_F_016	BM	ITS	2016	9	8-9	Spain	Cenicero	09	Burgos	15.7	45.3	2016-9-09	37	-2613576000	42491000	La Rioja	Spain	Cenicero	26	14	4	Tempranillo
BM_F_018	BM	ITS	2016	9	9	Spain	Cenicero	26	Burgos	15.7	45.3	2016-9-26	39	-2613469000	42491000	La Rioja	Spain	Cenicero	26	14	4	Tempranillo
BM_F_021	BM	ITS	2016	9	9	Spain	Cenicero	26	Burgos	15.7	45.3	2016-9-26	39	-2681479000	42468000	La Rioja	Spain	Cenicero	26	14	4	Tempranillo
BM_F_023	BM	ITS	2016	9	9	Spain	Cenicero	19	Burgos	15.7	45.3	2016-9-19	38	-2681500000	42468000	La Rioja	Spain	Cenicero	26	14	4	Tempranillo
BM_F_024	BM	ITS	2016	9	9	Spain	Cenicero	19	Burgos	15.7	45.3	2016-9-19	38	-2681608000	42467000	La Rioja	Spain	Cenicero	26	14	4	Tempranillo
BM_F_026	BM	ITS	2016	9	9	Spain	Cenicero	26	Burgos	15.7	45.3	2016-9-26	39	-2638880000	42482000	La Rioja	Spain	Cenicero	26	14	4	Tempranillo
BM_F_027	BM	ITS	2016	9	9	Spain	Cenicero	19	Burgos	15.7	45.3	2016-9-19	38	-2614815000	42488000	La Rioja	Spain	Cenicero	26	14	4	Tempranillo
BM_F_028	BM	ITS	2016	9	9	Spain	Cenicero	26	Burgos	15.7	45.3	2016-9-26	39	-2681651000	42467000	La Rioja	Spain	Cenicero	26	14	4	Tempranillo
BM_P_006	BM	16S	2017	8	7-8	Spain	Felanitx	09	Valencia	24.8	14.8	2017-8-09	32	3157242000	39515000	Baleares	Spain	Felanitx	29	25	0	Callet
BM_P_009	BM	16S	2017	8	7-8	Spain	Felanitx	09	Valencia	24.8	14.8	2017-8-09	32	3157410000	39515000	Baleares	Spain	Felanitx	29	25	0	Callet
BM_P_015	BM	16S	2017	8	7-8	Spain	Felanitx	09	Valencia	24.8	14.8	2017-8-09	32	3156922000	39515000	Baleares	Spain	Felanitx	29	25	0	Callet
BM_F_006	BM	ITS	2017	8	7-8	Spain	Felanitx	09	Valencia	24.8	14.8	2017-8-09	32	3157242000	39515000	Baleares	Spain	Felanitx	29	25	0	Callet
BM_F_009	BM	ITS	2017	8	7-8	Spain	Felanitx	09	Valencia	24.8	14.8	2017-8-09	32	3157410000	39515000	Baleares	Spain	Felanitx	29	25	0	Callet
BM_F_015	BM	ITS	2017	8	7-8	Spain	Felanitx	09	Valencia	24.8	14.8	2017-8-09	32	3156922000	39515000	Baleares	Spain	Felanitx	29	25	0	Callet
BM_P_131	BM	16S	2017	5	4-5	Italy	Fidenza	15	Parma	16.5	75.9	2017-5-15	21	9922000	44834000	Piacenza	Italy	Fidenza	22	11	47	Sauvignon Blanc
BM_P_132	BM	16S	2017	5	4-5	Italy	Fidenza	15	Parma	16.5	75.9	2017-5-15	21	9922000	44834000	Piacenza	Italy	Fidenza	22	11	47	Sauvignon Blanc
BM_P_133	BM	16S	2017	5	4-5	Italy	Fidenza	15	Parma	16.5	75.9	2017-5-15	21	9922000	44834000	Piacenza	Italy	Fidenza	22	11	47	Sauvignon Blanc
BM_P_134	BM	16S	2017	5	4-5	Italy	Fidenza	15	Parma	16.5	75.9	2017-5-15	21	9923000	44833000	Piacenza	Italy	Fidenza	22	11	47	Barbera
BM_P_135	BM	16S	2017	5	4-5	Italy	Fidenza	15	Parma	16.5	75.9	2017-5-15	21	9923000	44833000	Piacenza	Italy	Fidenza	22	11	47	Barbera
BM_P_136	BM	16S	2017	5	4-5	Italy	Fidenza	15	Parma	16.5	75.9	2017-5-15	21	9924000	44833000	Piacenza	Italy	Fidenza	22	11	47	Barbera
BM_F_131	BM	ITS	2017	5	4-5	Italy	Fidenza	15	Parma	16.5	75.9	2017-5-15	21	9922000	44834000	Piacenza	Italy	Fidenza	22	11	47	Sauvignon Blanc
BM_F_132	BM	ITS	2017	5	4-5	Italy	Fidenza	15	Parma	16.5	75.9	2017-5-15	21	9922000	44834000	Piacenza	Italy	Fidenza	22	11	47	Sauvignon Blanc
BM_F_133	BM	ITS	2017	5	4-5	Italy	Fidenza	15	Parma	16.5	75.9	2017-5-15	21	9922000	44834000	Piacenza	Italy	Fidenza	22	11	47	Sauvignon Blanc
BM_F_134	BM	ITS	2017	5	4-5	Italy	Fidenza	15	Parma	16.5	75.9	2017-5-15	21	9923000	44833000	Piacenza	Italy	Fidenza	22	11	47	Barbera
BM_F_135	BM	ITS	2017	5	4-5	Italy	Fidenza	15	Parma	16.5	75.9	2017-5-15	21	9923000	44833000	Piacenza	Italy	Fidenza	22	11	47	Barbera
BM_F_136	BM	ITS	2017	5	4-5	Italy	Fidenza	15	Parma	16.5	75.9	2017-5-15	21	9924000	44833000	Piacenza	Italy	Fidenza	22	11	47	Barbera
BM_P_011	BM	16S	2016	9	8	Spain	Fuenmayor	09	Burgos	18.7	23.3	2016-9-09	37	-2639068000	42482000	La Rioja	Spain	Fuenmayor	29	15	4	Tempranillo
BM_P_020	BM	16S	2016	9	9	Spain	Fuenmayor	19	Burgos	15.7	45.3	2016-9-19	38	-2639207000	42482000	La Rioja	Spain	Fuenmayor	26	14	4	Tempranillo
BM_F_011	BM	ITS	2016	9	8	Spain	Fuenmayor	09	Burgos	18.7	23.3	2016-9-09	37	-2639068000	42482000	La Rioja	Spain	Fuenmayor	29	15	4	Tempranillo
BM_F_020	BM	ITS	2016	9	9	Spain	Fuenmayor	19	Burgos	15.7	45.3	2016-9-19	38	-2639207000	42482000	La Rioja	Spain	Fuenmayor	26	14	4	Tempranillo
BM_P_186	BM	16S	2017	1	12	United States of America	Hazleton	05	Austin Municipal AP, Travis County	10.8	57.6	2017-1-05	1	-75518000	40895000	Pennsylvania	United States of America	Hazleton	0	-5	25	Marechal Foch
BM_F_186	BM	ITS	2017	1	12	United States of America	Hazleton	05	Austin Municipal AP, Travis County	10.8	57.6	2017-1-05	1	-75518000	40895000	Pennsylvania	United States of America	Hazleton	0	-5	25	Marechal Foch
MW_P_023	MW	16S	2016	11	10-11	Denmark	Hillerod	15	Kobenhavn/Kastrup, Denmark (including Faeroe islands)	5.3	52.3	2016-11-15	46	122444055000	559273419000	Hovedstaden	Denmark	Hillerod	6	4	21	Rondo
MW_P_024	MW	16S	2016	11	10-11	Denmark	Hillerod	15	Kobenhavn/Kastrup, Denmark (including Faeroe islands)	5.3	52.3	2016-11-15	46	122442446000	559276876000	Hovedstaden	Denmark	Hillerod	6	4	21	Rondo
MW_P_025	MW	16S	2016	11	10-11	Denmark	Hillerod	15	Kobenhavn/Kastrup, Denmark (including Faeroe islands)	5.3	52.3	2016-11-15	46	12244000	55927000	Hovedstaden	Denmark	Hillerod	6	4	21	Rondo
MW_P_026	MW	16S	2016	11	10-11	Denmark	Hillerod	15	Kobenhavn/Kastrup, Denmark (including Faeroe islands)	5.3	52.3	2016-11-15	46	122450170000	559276846000	Hovedstaden	Denmark	Hillerod	6	4	21	Rondo
MW_P_027	MW	16S	2016	11	10-11	Denmark	Hillerod	15	Kobenhavn/Kastrup, Denmark (including Faeroe islands)	5.3	52.3	2016-11-15	46	122449661000	559273179000	Hovedstaden	Denmark	Hillerod	6	4	21	Rondo
MW_F_023	MW	ITS	2016	11	10-11	Denmark	Hillerod	15	Kobenhavn/Kastrup, Denmark (including Faeroe islands)	5.3	52.3	2016-11-15	46	122444055000	559273419000	Hovedstaden	Denmark	Hillerod	6	4	21	Rondo
MW_F_024	MW	ITS	2016	11	10-11	Denmark	Hillerod	15	Kobenhavn/Kastrup, Denmark (including Faeroe islands)	5.3	52.3	2016-11-15	46	122442446000	559276876000	Hovedstaden	Denmark	Hillerod	6	4	21	Rondo
MW_F_025	MW	ITS	2016	11	10-11	Denmark	Hillerod	15	Kobenhavn/Kastrup, Denmark (including Faeroe islands)	5.3	52.3	2016-11-15	46	12244000	55927000	Hovedstaden	Denmark	Hillerod	6	4	21	Rondo
MW_F_026	MW	ITS	2016	11	10-11	Denmark	Hillerod	15	Kobenhavn/Kastrup, Denmark (including Faeroe islands)	5.3	52.3	2016-11-15	46	122450170000	559276846000	Hovedstaden	Denmark	Hillerod	6	4	21	Rondo
MW_F_027	MW	ITS	2016	11	10-11	Denmark	Hillerod	15	Kobenhavn/Kastrup, Denmark (including Faeroe islands)	5.3	52.3	2016-11-15	46	122449661000	559273179000	Hovedstaden	Denmark	Hillerod	6	4	21	Rondo
BM_P_126	BM	16S	2016	9	8-9	Spain	Huesca	08	Burgos	15.7	45.3	2016-9-08	37	-0,701	42182000	Huesca	Spain	Huesca	27	16	21	Viognier
BM_P_127	BM	16S	2016	9	8-9	Spain	Huesca	08	Burgos	15.7	45.3	2016-9-08	37	-0,701	42184000	Huesca	Spain	Huesca	27	16	21	Syrah
BM_P_128	BM	16S	2016	9	8-9	Spain	Huesca	07	Burgos	15.7	45.3	2016-9-07	37	-0,695	42192000	Huesca	Spain	Huesca	27	16	21	Syrah
BM_P_129	BM	16S	2016	9	8-9	Spain	Huesca	09	Burgos	15.7	45.3	2016-9-09	37	-0,700	42185000	Huesca	Spain	Huesca	27	16	21	Syrah
BM_P_130	BM	16S	2016	9	8-9	Spain	Huesca	09	Burgos	15.7	45.3	2016-9-09	37	-0,702	42185000	Huesca	Spain	Huesca	27	16	21	Merlot
BM_F_126	BM	ITS	2016	9	8-9	Spain	Huesca	08	Burgos	15.7	45.3	2016-9-08	37	-0,701	42182000	Huesca	Spain	Huesca	27	16	21	Viognier
BM_F_127	BM	ITS	2016	9	8-9	Spain	Huesca	08	Burgos	15.7	45.3	2016-9-08	37	-0,701	42184000	Huesca	Spain	Huesca	27	16	21	Syrah
BM_F_128	BM	ITS	2016	9	8-9	Spain	Huesca	07	Burgos	15.7	45.3	2016-9-07	37	-0,695	42192000	Huesca	Spain	Huesca	27	16	21	Syrah
BM_F_129	BM	ITS	2016	9	8-9	Spain	Huesca	09	Burgos	15.7	45.3	2016-9-09	37	-0,700	42185000	Huesca	Spain	Huesca	27	16	21	Syrah
BM_F_130	BM	ITS	2016	9	8-9	Spain	Huesca	09	Burgos	15.7	45.3	2016-9-09	37	-0,702	42185000	Huesca	Spain	Huesca	27	16	21	Merlot
BM_P_013	BM	16S	2016	8	8	Spain	Igea	19	Burgos	18.7	23.3	2016-8-19	34	-1885716000	42119000	La Rioja	Spain	Igea	29	15	4	Tempranillo
BM_F_013	BM	ITS	2016	8	8	Spain	Igea	19	Burgos	18.7	23.3	2016-8-19	34	-1885716000	42119000	La Rioja	Spain	Igea	29	15	4	Tempranillo
MW_P_028	MW	16S	2016	11	10-11	Denmark	Langeskov	15	Odense	5.1	51.9	2016-11-15	46	105398757000	554019562000	Syddanmark	Denmark	Langeskov	7	5	14	Solaris
MW_P_029	MW	16S	2016	11	10-11	Denmark	Langeskov	15	Odense	5.1	51.9	2016-11-15	46	105400387000	554021937000	Syddanmark	Denmark	Langeskov	7	5	14	Solaris
MW_P_030	MW	16S	2016	11	10-11	Denmark	Langeskov	15	Odense	5.1	51.9	2016-11-15	46	10540000	55401000	Syddanmark	Denmark	Langeskov	7	5	14	Solaris
MW_P_031	MW	16S	2016	11	10-11	Denmark	Langeskov	15	Odense	5.1	51.9	2016-11-15	46	105414093000	554018586000	Syddanmark	Denmark	Langeskov	7	5	14	Solaris
MW_P_032	MW	16S	2016	11	10-11	Denmark	Langeskov	15	Odense	5.1	51.9	2016-11-15	46	105410552000	554014017000	Syddanmark	Denmark	Langeskov	7	5	14	Solaris
MW_F_028	MW	ITS	2016	11	10-11	Denmark	Langeskov	15	Odense	5.1	51.9	2016-11-15	46	105398757000	554019562000	Syddanmark	Denmark	Langeskov	7	5	14	Solaris
MW_F_029	MW	ITS	2016	11	10-11	Denmark	Langeskov	15	Odense	5.1	51.9	2016-11-15	46	105400387000	554021937000	Syddanmark	Denmark	Langeskov	7	5	14	Solaris
MW_F_030	MW	ITS	2016	11	10-11	Denmark	Langeskov	15	Odense	5.1	51.9	2016-11-15	46	10540000	55401000	Syddanmark	Denmark	Langeskov	7	5	14	Solaris
MW_F_031	MW	ITS	2016	11	10-11	Denmark	Langeskov	15	Odense	5.1	51.9	2016-11-15	46	105414093000	554018586000	Syddanmark	Denmark	Langeskov	7	5	14	Solaris
MW_F_032	MW	ITS	2016	11	10-11	Denmark	Langeskov	15	Odense	5.1	51.9	2016-11-15	46	105410552000	554014017000	Syddanmark	Denmark	Langeskov	7	5	14	Solaris
BM_P_124	BM	16S	2016	9	8-9	Spain	Lleida	15	Madrid/Barajas	20.5	29.3	2016-9-15	38	0,8297	41491000	Lérida	Spain	Lleida	28	17	31	Carignan
BM_P_125	BM	16S	2016	9	8-9	Spain	Lleida	15	Madrid/Barajas	20.5	29.3	2016-9-15	38	0,8446	41466000	Lérida	Spain	Lleida	28	17	31	Syrah
BM_F_124	BM	ITS	2016	9	8-9	Spain	Lleida	15	Madrid/Barajas	20.5	29.3	2016-9-15	38	0,8297	41491000	Lérida	Spain	Lleida	28	17	31	Carignan
BM_F_125	BM	ITS	2016	9	8-9	Spain	Lleida	15	Madrid/Barajas	20.5	29.3	2016-9-15	38	0,8446	41466000	Lérida	Spain	Lleida	28	17	31	Syrah
BM_P_014	BM	16S	2016	8	8	Spain	Logrono	19	Burgos	18.7	23.3	2016-8-19	34	-2482163000	42476000	La Rioja	Spain	Logrono	29	15	4	Tempranillo
BM_P_101	BM	16S	2016	7	7	Spain	Logrono	26	Burgos	18.5	25.1	2016-7-26	30	-2533000	42564000	Álava, Spain	Spain	Logrono	27	14	6	Tempranillo
BM_P_102	BM	16S	2016	7	7	Spain	Logrono	26	Burgos	18.5	25.1	2016-7-26	30	-2591000	42569000	Álava, Spain	Spain	Logrono	27	14	6	Tempranillo
BM_P_103	BM	16S	2016	7	7	Spain	Logrono	26	Burgos	18.5	25.1	2016-7-26	30	-2589000	42556000	Álava, Spain	Spain	Logrono	27	14	6	Tempranillo
BM_P_104	BM	16S	2016	7	7	Spain	Logrono	26	Burgos	18.5	25.1	2016-7-26	30	-2557000	42547000	Álava, Spain	Spain	Logrono	27	14	6	Tempranillo
BM_P_105	BM	16S	2017	8	7	Spain	Logrono	02	Burgos	18.5	25.1	2017-8-02	31	-2590000	42557000	Álava, Spain	Spain	Logrono	28	15	3	Tempranillo
BM_P_106	BM	16S	2017	8	7	Spain	Logrono	02	Burgos	18.5	25.1	2017-8-02	31	-2591000	42566000	Álava, Spain	Spain	Logrono	28	15	3	Tempranillo
BM_P_107	BM	16S	2017	8	7	Spain	Logrono	02	Burgos	18.5	25.1	2017-8-02	31	-2532000	42568000	Álava, Spain	Spain	Logrono	28	15	3	Tempranillo
BM_P_108	BM	16S	2017	8	7	Spain	Logrono	02	Burgos	18.5	25.1	2017-8-02	31	-2532000	42564000	Álava, Spain	Spain	Logrono	28	15	3	Tempranillo
BM_P_109	BM	16S	2017	8	7	Spain	Logrono	02	Burgos	18.5	25.1	2017-8-02	31	-2557000	42546000	Álava, Spain	Spain	Logrono	28	15	3	Tempranillo
BM_P_110	BM	16S	2017	8	7	Spain	Logrono	02	Burgos	18.5	25.1	2017-8-02	31	-2586000	42544000	Álava, Spain	Spain	Logrono	28	15	3	Tempranillo
BM_P_111	BM	16S	2017	8	7	Spain	Logrono	02	Burgos	18.5	25.1	2017-8-02	31	-2546336000	42511000	La Rioja, Spain	Spain	Logrono	28	15	3	Tempranillo
BM_P_175	BM	16S	2016	9	9	Spain	Logrono	26	Burgos	15.7	45.3	2016-9-26	39	-2368000	42430000	La Rioja	Spain	Logrono	26	14	4	Graciano
BM_F_014	BM	ITS	2016	8	8	Spain	Logrono	19	Burgos	18.7	23.3	2016-8-19	34	-2482163000	42476000	La Rioja	Spain	Logrono	29	15	4	Tempranillo
BM_F_101	BM	ITS	2016	7	7	Spain	Logrono	26	Burgos	18.5	25.1	2016-7-26	30	-2533000	42564000	Álava, Spain	Spain	Logrono	27	14	6	Tempranillo
BM_F_102	BM	ITS	2016	7	7	Spain	Logrono	26	Burgos	18.5	25.1	2016-7-26	30	-2591000	42569000	Álava, Spain	Spain	Logrono	27	14	6	Tempranillo
BM_F_103	BM	ITS	2016	7	7	Spain	Logrono	26	Burgos	18.5	25.1	2016-7-26	30	-2589000	42556000	Álava, Spain	Spain	Logrono	27	14	6	Tempranillo
BM_F_104	BM	ITS	2016	7	7	Spain	Logrono	26	Burgos	18.5	25.1	2016-7-26	30	-2557000	42547000	Álava, Spain	Spain	Logrono	27	14	6	Tempranillo
BM_F_105	BM	ITS	2017	8	7	Spain	Logrono	02	Burgos	18.5	25.1	2017-8-02	31	-2590000	42557000	Álava, Spain	Spain	Logrono	28	15	3	Tempranillo
BM_F_106	BM	ITS	2017	8	7	Spain	Logrono	02	Burgos	18.5	25.1	2017-8-02	31	-2591000	42566000	Álava, Spain	Spain	Logrono	28	15	3	Tempranillo
BM_F_107	BM	ITS	2017	8	7	Spain	Logrono	02	Burgos	18.5	25.1	2017-8-02	31	-2532000	42568000	Álava, Spain	Spain	Logrono	28	15	3	Tempranillo
BM_F_108	BM	ITS	2017	8	7	Spain	Logrono	02	Burgos	18.5	25.1	2017-8-02	31	-2532000	42564000	Álava, Spain	Spain	Logrono	28	15	3	Tempranillo
BM_F_109	BM	ITS	2017	8	7	Spain	Logrono	02	Burgos	18.5	25.1	2017-8-02	31	-2557000	42546000	Álava, Spain	Spain	Logrono	28	15	3	Tempranillo
BM_F_110	BM	ITS	2017	8	7	Spain	Logrono	02	Burgos	18.5	25.1	2017-8-02	31	-2586000	42544000	Álava, Spain	Spain	Logrono	28	15	3	Tempranillo
BM_F_111	BM	ITS	2017	8	7	Spain	Logrono	02	Burgos	18.5	25.1	2017-8-02	31	-2546336000	42511000	La Rioja, Spain	Spain	Logrono	28	15	3	Tempranillo
BM_F_175	BM	ITS	2016	9	9	Spain	Logrono	26	Burgos	15.7	45.3	2016-9-26	39	-2368000	42430000	La Rioja	Spain	Logrono	26	14	4	Graciano
MW_P_033	MW	16S	2016	9	8-9	Portugal	Madalena	15	Ponta Delgada/Norde	21	75	2016-9-15	38	-28536359000	385142432000	Azores	Portugal	Madalena	22	20	25	Verdelho
MW_P_034	MW	16S	2016	9	8-9	Portugal	Madalena	15	Ponta Delgada/Norde	21	75	2016-9-15	38	-28536040000	385139821000	Azores	Portugal	Madalena	22	20	25	Verdelho
MW_P_035	MW	16S	2016	9	8-9	Portugal	Madalena	15	Ponta Delgada/Norde	21	75	2016-9-15	38	-285353430000	385138898000	Azores	Portugal	Madalena	22	20	25	Verdelho
MW_P_036	MW	16S	2016	9	8-9	Portugal	Madalena	15	Ponta Delgada/Norde	21	75	2016-9-15	38	-285356542000	385136296000	Azores	Portugal	Madalena	22	20	25	Verdelho
MW_P_037	MW	16S	2016	9	8-9	Portugal	Madalena	15	Ponta Delgada/Norde	21	75	2016-9-15	38	-28516932000	385448769000	Azores	Portugal	Madalena	22	20	25	Verdelho
MW_P_038	MW	16S	2016	9	8-9	Portugal	Madalena	15	Ponta Delgada/Norde	21	75	2016-9-15	38	-285166105000	385451790000	Azores	Portugal	Madalena	22	20	25	Verdelho
MW_P_039	MW	16S	2016	9	8-9	Portugal	Madalena	15	Ponta Delgada/Norde	21	75	2016-9-15	38	-28516000	38544000	Azores	Portugal	Madalena	22	20	25	Verdelho
MW_P_040	MW	16S	2016	9	8-9	Portugal	Madalena	15	Ponta Delgada/Norde	21	75	2016-9-15	38	-285156529000	385446764000	Azores	Portugal	Madalena	22	20	25	Verdelho
MW_P_041	MW	16S	2016	9	8-9	Portugal	Madalena	15	Ponta Delgada/Norde	21	75	2016-9-15	38	-285159533000	385442568000	Azores	Portugal	Madalena	22	20	25	Verdelho
MW_F_033	MW	ITS	2016	9	8-9	Portugal	Madalena	15	Ponta Delgada/Norde	21	75	2016-9-15	38	-28536359000	385142432000	Azores	Portugal	Madalena	22	20	25	Verdelho
MW_F_034	MW	ITS	2016	9	8-9	Portugal	Madalena	15	Ponta Delgada/Norde	21	75	2016-9-15	38	-28536040000	385139821000	Azores	Portugal	Madalena	22	20	25	Verdelho
MW_F_035	MW	ITS	2016	9	8-9	Portugal	Madalena	15	Ponta Delgada/Norde	21	75	2016-9-15	38	-285353430000	385138898000	Azores	Portugal	Madalena	22	20	25	Verdelho
MW_F_036	MW	ITS	2016	9	8-9	Portugal	Madalena	15	Ponta Delgada/Norde	21	75	2016-9-15	38	-285356542000	385136296000	Azores	Portugal	Madalena	22	20	25	Verdelho
MW_F_037	MW	ITS	2016	9	8-9	Portugal	Madalena	15	Ponta Delgada/Norde	21	75	2016-9-15	38	-28516932000	385448769000	Azores	Portugal	Madalena	22	20	25	Verdelho
MW_F_038	MW	ITS	2016	9	8-9	Portugal	Madalena	15	Ponta Delgada/Norde	21	75	2016-9-15	38	-285166105000	385451790000	Azores	Portugal	Madalena	22	20	25	Verdelho
MW_F_039	MW	ITS	2016	9	8-9	Portugal	Madalena	15	Ponta Delgada/Norde	21	75	2016-9-15	38	-28516000	38544000	Azores	Portugal	Madalena	22	20	25	Verdelho
MW_F_040	MW	ITS	2016	9	8-9	Portugal	Madalena	15	Ponta Delgada/Norde	21	75	2016-9-15	38	-285156529000	385446764000	Azores	Portugal	Madalena	22	20	25	Verdelho
MW_F_041	MW	ITS	2016	9	8-9	Portugal	Madalena	15	Ponta Delgada/Norde	21	75	2016-9-15	38	-285159533000	385442568000	Azores	Portugal	Madalena	22	20	25	Verdelho
BM_P_182	BM	16S	2017	1	1	South Africa	Malmesbury	24	Wellington	23.5	22.3	2017-1-24	4	18729000	-33342000	Western Cape	South Africa	Malmesbury	28	14	9	Syrah
BM_P_184	BM	16S	2017	11	11	South Africa	Malmesbury	21	Wellington	20.8	24.5	2017-11-21	47	18840000	-33374000	Western Cape	South Africa	Malmesbury	24	12	21	Syrah
BM_F_182	BM	ITS	2017	1	1	South Africa	Malmesbury	24	Wellington	23.5	22.3	2017-1-24	4	18729000	-33342000	Western Cape	South Africa	Malmesbury	28	14	9	Syrah
BM_F_184	BM	ITS	2017	11	11	South Africa	Malmesbury	21	Wellington	20.8	24.5	2017-11-21	47	18840000	-33374000	Western Cape	South Africa	Malmesbury	24	12	21	Syrah
BM_P_022	BM	16S	2016	9	8-9	Spain	Medina Del Campo	06	Valladolid	17.9	32.3	2016-9-06	36	-4967825000	41385000	Valladolid	Spain	Medina Del Campo	27	14	2	Verdejo
BM_P_025	BM	16S	2016	9	8-9	Spain	Medina Del Campo	06	Valladolid	17.9	32.3	2016-9-06	36	-4967825000	41385000	Valladolid	Spain	Medina Del Campo	27	14	2	Verdejo
BM_F_022	BM	ITS	2016	9	8-9	Spain	Medina Del Campo	06	Valladolid	17.9	32.3	2016-9-06	36	-4967825000	41385000	Valladolid	Spain	Medina Del Campo	27	14	2	Verdejo
BM_F_025	BM	ITS	2016	9	8-9	Spain	Medina Del Campo	06	Valladolid	17.9	32.3	2016-9-06	36	-4967825000	41385000	Valladolid	Spain	Medina Del Campo	27	14	2	Verdejo
MW_P_057	MW	16S	2016	9	8-9	Germany	Neustadt	15	Neustrelitz	12.9	44.8	2016-9-15	38	81897000	494073000	Rheinland-Pfalz	Germany	Neustadt	22	12	8	Riesling
MW_P_058	MW	16S	2016	9	8-9	Germany	Neustadt	15	Neustrelitz	12.9	44.8	2016-9-15	38	81897000	494073000	Rheinland-Pfalz	Germany	Neustadt	22	12	8	Riesling
MW_P_059	MW	16S	2016	9	8-9	Germany	Neustadt	15	Neustrelitz	12.9	44.8	2016-9-15	38	81897000	494073000	Rheinland-Pfalz	Germany	Neustadt	22	12	8	Riesling
MW_P_060	MW	16S	2016	9	8-9	Germany	Neustadt	15	Neustrelitz	12.9	44.8	2016-9-15	38	81897000	494073000	Rheinland-Pfalz	Germany	Neustadt	22	12	8	Riesling
MW_P_061	MW	16S	2016	9	8-9	Germany	Neustadt	15	Neustrelitz	12.9	44.8	2016-9-15	38	81897000	494073000	Rheinland-Pfalz	Germany	Neustadt	22	12	8	Riesling
MW_P_062	MW	16S	2016	9	8-9	Germany	Neustadt	15	Neustrelitz	12.9	44.8	2016-9-15	38	8169000	49371000	Rheinland-Pfalz	Germany	Neustadt	22	12	8	Riesling
MW_P_063	MW	16S	2016	9	8-9	Germany	Neustadt	15	Neustrelitz	12.9	44.8	2016-9-15	38	8169000	49371000	Rheinland-Pfalz	Germany	Neustadt	22	12	8	Riesling
MW_P_064	MW	16S	2016	9	8-9	Germany	Neustadt	15	Neustrelitz	12.9	44.8	2016-9-15	38	8169000	49371000	Rheinland-Pfalz	Germany	Neustadt	22	12	8	Riesling
MW_P_065	MW	16S	2016	9	8-9	Germany	Neustadt	15	Neustrelitz	12.9	44.8	2016-9-15	38	8169000	49371000	Rheinland-Pfalz	Germany	Neustadt	22	12	8	Riesling
MW_P_066	MW	16S	2016	9	8-9	Germany	Neustadt	15	Neustrelitz	12.9	44.8	2016-9-15	38	8169000	49371000	Rheinland-Pfalz	Germany	Neustadt	22	12	8	Riesling
MW_F_057	MW	ITS	2016	9	8-9	Germany	Neustadt	15	Neustrelitz	12.9	44.8	2016-9-15	38	81897000	494073000	Rheinland-Pfalz	Germany	Neustadt	22	12	8	Riesling
MW_F_058	MW	ITS	2016	9	8-9	Germany	Neustadt	15	Neustrelitz	12.9	44.8	2016-9-15	38	81897000	494073000	Rheinland-Pfalz	Germany	Neustadt	22	12	8	Riesling
MW_F_059	MW	ITS	2016	9	8-9	Germany	Neustadt	15	Neustrelitz	12.9	44.8	2016-9-15	38	81897000	494073000	Rheinland-Pfalz	Germany	Neustadt	22	12	8	Riesling
MW_F_060	MW	ITS	2016	9	8-9	Germany	Neustadt	15	Neustrelitz	12.9	44.8	2016-9-15	38	81897000	494073000	Rheinland-Pfalz	Germany	Neustadt	22	12	8	Riesling
MW_F_061	MW	ITS	2016	9	8-9	Germany	Neustadt	15	Neustrelitz	12.9	44.8	2016-9-15	38	81897000	494073000	Rheinland-Pfalz	Germany	Neustadt	22	12	8	Riesling
MW_F_062	MW	ITS	2016	9	8-9	Germany	Neustadt	15	Neustrelitz	12.9	44.8	2016-9-15	38	8169000	49371000	Rheinland-Pfalz	Germany	Neustadt	22	12	8	Riesling
MW_F_063	MW	ITS	2016	9	8-9	Germany	Neustadt	15	Neustrelitz	12.9	44.8	2016-9-15	38	8169000	49371000	Rheinland-Pfalz	Germany	Neustadt	22	12	8	Riesling
MW_F_064	MW	ITS	2016	9	8-9	Germany	Neustadt	15	Neustrelitz	12.9	44.8	2016-9-15	38	8169000	49371000	Rheinland-Pfalz	Germany	Neustadt	22	12	8	Riesling
MW_F_065	MW	ITS	2016	9	8-9	Germany	Neustadt	15	Neustrelitz	12.9	44.8	2016-9-15	38	8169000	49371000	Rheinland-Pfalz	Germany	Neustadt	22	12	8	Riesling
MW_F_066	MW	ITS	2016	9	8-9	Germany	Neustadt	15	Neustrelitz	12.9	44.8	2016-9-15	38	8169000	49371000	Rheinland-Pfalz	Germany	Neustadt	22	12	8	Riesling
BM_P_078	BM	16S	2015	11	10	Hungary	Nyekladhaza	02	Miskolc	9.4	35	2015-11-02	45	21359000	48191000	Borsod-Abaúj-Zemplén	Hungary	Nyekladhaza	13	7	61	Other
BM_F_078	BM	ITS	2015	11	10	Hungary	Nyekladhaza	02	Miskolc	9.4	35	2015-11-02	45	21359000	48191000	Borsod-Abaúj-Zemplén	Hungary	Nyekladhaza	13	7	61	Other
BM_P_185	BM	16S	2017	1	1	Chile	Ovalle	27	La Serena	17.2	0	2017-1-27	5	-71341000	-30760000	Coquimbo	Chile	Ovalle	27	17	0	Aspirant Bouchet
BM_F_185	BM	ITS	2017	1	1	Chile	Ovalle	27	La Serena	17.2	0	2017-1-27	5	-71341000	-30760000	Coquimbo	Chile	Ovalle	27	17	0	Aspirant Bouchet
BM_P_183	BM	16S	2017	2	2	South Africa	Paarl	20	Wellington	24.1	18.9	2017-2-20	8	19044000	-33672000	Western Cape	South Africa	Paarl	29	14	0	Cabernet Sauvignon
BM_F_183	BM	ITS	2017	2	2	South Africa	Paarl	20	Wellington	24.1	18.9	2017-2-20	8	19044000	-33672000	Western Cape	South Africa	Paarl	29	14	0	Cabernet Sauvignon
BM_P_072	BM	16S	2015	10	9-10	France	Perpignan	15	Perpignan	15.4	79.6	2015-10-15	42	3123000	43143000	Aude	France	Perpignan	18	11	17	Grenache
BM_P_073	BM	16S	2015	10	9-10	France	Perpignan	15	Perpignan	15.4	79.6	2015-10-15	42	3122000	43143000	Aude	France	Perpignan	18	11	17	Grenache
BM_P_074	BM	16S	2015	10	9-10	France	Perpignan	15	Perpignan	15.4	79.6	2015-10-15	42	3122000	43143000	Aude	France	Perpignan	18	11	17	Grenache
BM_P_075	BM	16S	2015	10	9-10	France	Perpignan	15	Perpignan	15.4	79.6	2015-10-15	42	3123000	43143000	Aude	France	Perpignan	18	11	17	Grenache
BM_F_072	BM	ITS	2015	10	9-10	France	Perpignan	15	Perpignan	15.4	79.6	2015-10-15	42	3123000	43143000	Aude	France	Perpignan	18	11	17	Grenache
BM_F_073	BM	ITS	2015	10	9-10	France	Perpignan	15	Perpignan	15.4	79.6	2015-10-15	42	3122000	43143000	Aude	France	Perpignan	18	11	17	Grenache
BM_F_074	BM	ITS	2015	10	9-10	France	Perpignan	15	Perpignan	15.4	79.6	2015-10-15	42	3122000	43143000	Aude	France	Perpignan	18	11	17	Grenache
BM_F_075	BM	ITS	2015	10	9-10	France	Perpignan	15	Perpignan	15.4	79.6	2015-10-15	42	3123000	43143000	Aude	France	Perpignan	18	11	17	Grenache
BM_P_158	BM	16S	2017	9	9	United States of America	Portland	25	Portland, Multnomah County	17.3	41.3	2017-9-25	39	-123247000	45389000	Oregon	United States of America	Portland	25	15	51	Cabernet Sauvignon
BM_F_158	BM	ITS	2017	9	9	United States of America	Portland	25	Portland, Multnomah County	17.3	41.3	2017-9-25	39	-123247000	45389000	Oregon	United States of America	Portland	25	15	51	Cabernet Sauvignon
BM_P_166	BM	16S	2017	8	8	Spain	Salamanca	21	Valladolid	21.1	11.4	2017-8-21	34	-6003000	40494000	Salamanca	Spain	Salamanca	30	16	11	Rufete
BM_P_167	BM	16S	2017	8	8	Spain	Salamanca	21	Valladolid	21.1	11.4	2017-8-21	34	-6003000	40493000	Salamanca	Spain	Salamanca	30	16	11	Rufete
BM_F_166	BM	ITS	2017	8	8	Spain	Salamanca	21	Valladolid	21.1	11.4	2017-8-21	34	-6003000	40494000	Salamanca	Spain	Salamanca	30	16	11	Rufete
BM_F_167	BM	ITS	2017	8	8	Spain	Salamanca	21	Valladolid	21.1	11.4	2017-8-21	34	-6003000	40493000	Salamanca	Spain	Salamanca	30	16	11	Rufete
BM_P_137	BM	16S	2017	9	8	United States of America	Salinas	05	Salinas 3 E, Monterey County	17.5	1.8	2017-9-05	19	-120781000	36251000	California	United States of America	Salinas	26	15	1	Grenache
BM_P_138	BM	16S	2017	9	8	United States of America	Salinas	05	Salinas 3 E, Monterey County	17.5	1.8	2017-9-05	19	-121225000	36254000	California	United States of America	Salinas	26	15	1	Pinot Noir
BM_P_139	BM	16S	2017	5	4-5	United States of America	Salinas	10	Salinas 3 E, Monterey County	14.5	4.1	2017-5-10	19	-121205000	36267000	California	United States of America	Salinas	20	10	0	Pinot Noir
BM_P_140	BM	16S	2017	10	9	United States of America	Salinas	05	Salinas 3 E, Monterey County	17.7	7.5	2017-10-05	41	-121467000	36469000	California	United States of America	Salinas	25	16	6	Chardonnay
BM_P_141	BM	16S	2017	5	4-5	United States of America	Salinas	10	Salinas 3 E, Monterey County	14.5	4.1	2017-5-10	19	-121460000	36470000	California	United States of America	Salinas	20	10	0	Pinot Noir
BM_F_137	BM	ITS	2017	9	8	United States of America	Salinas	05	Salinas 3 E, Monterey County	17.5	1.8	2017-9-05	19	-120781000	36251000	California	United States of America	Salinas	26	15	1	Grenache
BM_F_138	BM	ITS	2017	9	8	United States of America	Salinas	05	Salinas 3 E, Monterey County	17.5	1.8	2017-9-05	19	-121225000	36254000	California	United States of America	Salinas	26	15	1	Pinot Noir
BM_F_139	BM	ITS	2017	5	4-5	United States of America	Salinas	10	Salinas 3 E, Monterey County	14.5	4.1	2017-5-10	19	-121205000	36267000	California	United States of America	Salinas	20	10	0	Pinot Noir
BM_F_140	BM	ITS	2017	10	9	United States of America	Salinas	05	Salinas 3 E, Monterey County	17.7	7.5	2017-10-05	41	-121467000	36469000	California	United States of America	Salinas	25	16	6	Chardonnay
BM_F_141	BM	ITS	2017	5	4-5	United States of America	Salinas	10	Salinas 3 E, Monterey County	14.5	4.1	2017-5-10	19	-121460000	36470000	California	United States of America	Salinas	20	10	0	Pinot Noir
BM_P_012	BM	16S	2016	9	8	Spain	San Asensio	09	Burgos	18.7	23.3	2016-9-09	37	-2681597000	42467000	La Rioja	Spain	San Asensio	28	12	3	Tempranillo
BM_F_012	BM	ITS	2016	9	8	Spain	San Asensio	09	Burgos	18.7	23.3	2016-9-09	37	-2681597000	42467000	La Rioja	Spain	San Asensio	28	12	3	Tempranillo
BM_P_051	BM	16S	2015	9	8	United States of America	San jose	06	San Jose	19.5	1.2	2015-9-06	36	-122078000	37266000	California	United States of America	San jose	29	14	1	Chardonnay
BM_P_052	BM	16S	2015	9	8	United States of America	San jose	06	San Jose	19.5	1.2	2015-9-06	36	-122079000	37264000	California	United States of America	San jose	29	14	1	Chardonnay
BM_P_053	BM	16S	2015	9	8	United States of America	San jose	06	San Jose	19.5	1.2	2015-9-06	36	-122207000	37264000	California	United States of America	San jose	29	14	1	Pinot Noir
BM_P_054	BM	16S	2015	9	8	United States of America	San jose	06	San Jose	19.5	1.2	2015-9-06	36	-122207000	37265000	California	United States of America	San jose	29	14	1	Pinot Noir
BM_P_055	BM	16S	2015	9	8	United States of America	San jose	06	San Jose	19.5	1.2	2015-9-06	36	-122083000	37265000	California	United States of America	San jose	29	14	1	Chardonnay
BM_P_056	BM	16S	2015	9	8	United States of America	San jose	06	San Jose	19.5	1.2	2015-9-06	36	-122084000	37266000	California	United States of America	San jose	29	14	1	Chardonnay
BM_P_057	BM	16S	2015	9	8	United States of America	San jose	06	San Jose	19.5	1.2	2015-9-06	36	-122084000	37266000	California	United States of America	San jose	29	14	1	Chardonnay
BM_P_058	BM	16S	2015	9	8	United States of America	San jose	06	San Jose	19.5	1.2	2015-9-06	36	-122083000	37266000	California	United States of America	San jose	29	14	1	Pinot Noir
BM_P_059	BM	16S	2015	9	8	United States of America	San jose	06	San Jose	19.5	1.2	2015-9-06	36	-122083000	37266000	California	United States of America	San jose	29	14	1	Chardonnay
BM_P_060	BM	16S	2015	9	8	United States of America	San jose	06	San Jose	19.5	1.2	2015-9-06	36	-122072000	37266000	California	United States of America	San jose	29	14	1	Pinot Noir
BM_P_061	BM	16S	2015	9	8	United States of America	San jose	06	San Jose	19.5	1.2	2015-9-06	36	-122072000	37269000	California	United States of America	San jose	29	14	1	Cabernet Sauvignon
BM_P_062	BM	16S	2015	9	8	United States of America	San jose	06	San Jose	19.5	1.2	2015-9-06	36	-122062000	37244000	California	United States of America	San jose	29	14	1	Pinot Noir
BM_P_063	BM	16S	2015	9	8	United States of America	San jose	06	San Jose	19.5	1.2	2015-9-06	36	-122061000	37244000	California	United States of America	San jose	29	14	1	Pinot Noir
BM_F_051	BM	ITS	2015	9	8	United States of America	San jose	06	San Jose	19.5	1.2	2015-9-06	36	-122078000	37266000	California	United States of America	San jose	29	14	1	Chardonnay
BM_F_052	BM	ITS	2015	9	8	United States of America	San jose	06	San Jose	19.5	1.2	2015-9-06	36	-122079000	37264000	California	United States of America	San jose	29	14	1	Chardonnay
BM_F_053	BM	ITS	2015	9	8	United States of America	San jose	06	San Jose	19.5	1.2	2015-9-06	36	-122207000	37264000	California	United States of America	San jose	29	14	1	Pinot Noir
BM_F_054	BM	ITS	2015	9	8	United States of America	San jose	06	San Jose	19.5	1.2	2015-9-06	36	-122207000	37265000	California	United States of America	San jose	29	14	1	Pinot Noir
BM_F_055	BM	ITS	2015	9	8	United States of America	San jose	06	San Jose	19.5	1.2	2015-9-06	36	-122083000	37265000	California	United States of America	San jose	29	14	1	Chardonnay
BM_F_056	BM	ITS	2015	9	8	United States of America	San jose	06	San Jose	19.5	1.2	2015-9-06	36	-122084000	37266000	California	United States of America	San jose	29	14	1	Chardonnay
BM_F_057	BM	ITS	2015	9	8	United States of America	San jose	06	San Jose	19.5	1.2	2015-9-06	36	-122084000	37266000	California	United States of America	San jose	29	14	1	Chardonnay
BM_F_058	BM	ITS	2015	9	8	United States of America	San jose	06	San Jose	19.5	1.2	2015-9-06	36	-122083000	37266000	California	United States of America	San jose	29	14	1	Pinot Noir
BM_F_059	BM	ITS	2015	9	8	United States of America	San jose	06	San Jose	19.5	1.2	2015-9-06	36	-122083000	37266000	California	United States of America	San jose	29	14	1	Chardonnay
BM_F_060	BM	ITS	2015	9	8	United States of America	San jose	06	San Jose	19.5	1.2	2015-9-06	36	-122072000	37266000	California	United States of America	San jose	29	14	1	Pinot Noir
BM_F_061	BM	ITS	2015	9	8	United States of America	San jose	06	San Jose	19.5	1.2	2015-9-06	36	-122072000	37269000	California	United States of America	San jose	29	14	1	Cabernet Sauvignon
BM_F_062	BM	ITS	2015	9	8	United States of America	San jose	06	San Jose	19.5	1.2	2015-9-06	36	-122062000	37244000	California	United States of America	San jose	29	14	1	Pinot Noir
BM_F_063	BM	ITS	2015	9	8	United States of America	San jose	06	San Jose	19.5	1.2	2015-9-06	36	-122061000	37244000	California	United States of America	San jose	29	14	1	Pinot Noir
BM_P_098	BM	16S	2016	3	2-3	Argentina	San Rafael	10	San Rafael	18.7	41.1	2016-3-10	40	-68773000	-32883000	Mendoza	Argentina	San Rafael	25	16	15	Chardonnay
BM_P_099	BM	16S	2016	3	2-3	Argentina	San Rafael	10	San Rafael	18.7	41.1	2016-3-10	40	-68773000	-32883000	Mendoza	Argentina	San Rafael	25	16	15	Chardonnay
BM_P_100	BM	16S	2016	3	2-3	Argentina	San Rafael	10	San Rafael	18.7	41.1	2016-3-10	40	-68774000	-32883000	Mendoza	Argentina	San Rafael	25	16	15	Chardonnay
BM_F_098	BM	ITS	2016	3	2-3	Argentina	San Rafael	10	San Rafael	18.7	41.1	2016-3-10	40	-68773000	-32883000	Mendoza	Argentina	San Rafael	25	16	15	Chardonnay
BM_F_099	BM	ITS	2016	3	2-3	Argentina	San Rafael	10	San Rafael	18.7	41.1	2016-3-10	40	-68773000	-32883000	Mendoza	Argentina	San Rafael	25	16	15	Chardonnay
BM_F_100	BM	ITS	2016	3	2-3	Argentina	San Rafael	10	San Rafael	18.7	41.1	2016-3-10	40	-68774000	-32883000	Mendoza	Argentina	San Rafael	25	16	15	Chardonnay
BM_P_114	BM	16S	2016	8	8	Spain	Santa Cruz de Tenerife	26	Santa Cruz de Tenerife	24.9	0.7	2016-8-26	35	-16540000	28386000	Santa Cruz de Tenerife	Spain	Santa Cruz de Tenerife	24	22	6	Listan Negro
BM_F_114	BM	ITS	2016	8	8	Spain	Santa Cruz de Tenerife	26	Santa Cruz de Tenerife	24.9	0.7	2016-8-26	35	-16540000	28386000	Santa Cruz de Tenerife	Spain	Santa Cruz de Tenerife	24	22	6	Listan Negro
BM_P_029	BM	16S	2015	9	8	United States of America	Santa Rosa	04	Santa Rosa, Sonoma County, California	19.8	2.7	2015-9-04	36	-122444000	38462000	California	United States of America	Santa Rosa	27	13	1	Cabernet Sauvignon
BM_P_030	BM	16S	2015	9	8	United States of America	Santa Rosa	04	Santa Rosa, Sonoma County, California	19.8	2.7	2015-9-04	36	-122443000	38462000	California	United States of America	Santa Rosa	27	13	1	Cabernet Sauvignon
BM_P_031	BM	16S	2015	9	8	United States of America	Santa Rosa	04	Santa Rosa, Sonoma County, California	19.8	2.7	2015-9-04	36	-122443000	38462000	California	United States of America	Santa Rosa	27	13	1	Zinfandel
BM_P_032	BM	16S	2015	9	8	United States of America	Santa Rosa	04	Santa Rosa, Sonoma County, California	19.8	2.7	2015-9-04	36	-122444000	38463000	California	United States of America	Santa Rosa	27	13	1	Zinfandel
BM_P_033	BM	16S	2015	9	8	United States of America	Santa Rosa	04	Santa Rosa, Sonoma County, California	19.8	2.7	2015-9-04	36	-122444000	38462000	California	United States of America	Santa Rosa	27	13	1	Cabernet Sauvignon
BM_P_034	BM	16S	2015	9	8-9	United States of America	Santa Rosa	16	Santa Rosa, Sonoma County, California	19.4	7.8	2015-9-16	38	-122297000	38556000	California	United States of America	Santa Rosa	27	14	1	Sauvignon Blanc
BM_P_035	BM	16S	2015	9	8	United States of America	Santa Rosa	01	Santa Rosa, Sonoma County, California	19.8	2.7	2015-9-01	36	-122234000	38463000	California	United States of America	Santa Rosa	27	13	1	Cabernet Sauvignon
BM_P_036	BM	16S	2015	9	8	United States of America	Santa Rosa	01	Santa Rosa, Sonoma County, California	19.8	2.7	2015-9-01	36	-122234000	38464000	California	United States of America	Santa Rosa	27	13	1	Cabernet Sauvignon
BM_P_037	BM	16S	2015	9	8	United States of America	Santa Rosa	01	Santa Rosa, Sonoma County, California	19.8	2.7	2015-9-01	36	-122234000	38464000	California	United States of America	Santa Rosa	27	13	1	Cabernet Sauvignon
BM_P_038	BM	16S	2015	9	8	United States of America	Santa Rosa	01	Santa Rosa, Sonoma County, California	19.8	2.7	2015-9-01	36	-122234000	38464000	California	United States of America	Santa Rosa	27	13	1	Cabernet Sauvignon
BM_P_039	BM	16S	2015	9	8	United States of America	Santa Rosa	01	Santa Rosa, Sonoma County, California	19.8	2.7	2015-9-01	36	-122345000	38464000	California	United States of America	Santa Rosa	27	13	1	Cabernet Franc
BM_P_040	BM	16S	2015	9	8	United States of America	Santa Rosa	01	Santa Rosa, Sonoma County, California	19.8	2.7	2015-9-01	36	-122346000	38464000	California	United States of America	Santa Rosa	27	13	1	Cabernet Sauvignon
BM_P_041	BM	16S	2015	9	8	United States of America	Santa Rosa	01	Santa Rosa, Sonoma County, California	19.8	2.7	2015-9-01	36	-122346000	38464000	California	United States of America	Santa Rosa	27	13	1	Cabernet Sauvignon
BM_P_042	BM	16S	2015	9	8	United States of America	Santa Rosa	01	Santa Rosa, Sonoma County, California	19.8	2.7	2015-9-01	36	-122350000	38463000	California	United States of America	Santa Rosa	27	13	1	Cabernet Sauvignon
BM_P_043	BM	16S	2015	9	8	United States of America	Santa Rosa	01	Santa Rosa, Sonoma County, California	19.8	2.7	2015-9-01	36	-122351000	38463000	California	United States of America	Santa Rosa	27	13	1	Cabernet Franc
BM_P_044	BM	16S	2015	9	8	United States of America	Santa Rosa	04	Santa Rosa, Sonoma County, California	19.8	2.7	2015-9-04	36	-122352000	38366000	California	United States of America	Santa Rosa	27	13	1	Cabernet Sauvignon
BM_P_045	BM	16S	2015	9	8	United States of America	Santa Rosa	04	Santa Rosa, Sonoma County, California	19.8	2.7	2015-9-04	36	-122351000	38370000	California	United States of America	Santa Rosa	27	13	1	Cabernet Sauvignon
BM_P_046	BM	16S	2015	9	8	United States of America	Santa Rosa	04	Santa Rosa, Sonoma County, California	19.8	2.7	2015-9-04	36	-122332000	38365000	California	United States of America	Santa Rosa	27	13	1	Cabernet Sauvignon
BM_P_047	BM	16S	2015	9	8	United States of America	Santa Rosa	04	Santa Rosa, Sonoma County, California	19.8	2.7	2015-9-04	36	-122336000	38363000	California	United States of America	Santa Rosa	27	13	1	Cabernet Sauvignon
BM_P_048	BM	16S	2015	9	8	United States of America	Santa Rosa	04	Santa Rosa, Sonoma County, California	19.8	2.7	2015-9-04	36	-122335000	38363000	California	United States of America	Santa Rosa	27	13	1	Petit Verdot
BM_P_049	BM	16S	2015	9	8	United States of America	Santa Rosa	04	Santa Rosa, Sonoma County, California	19.8	2.7	2015-9-04	36	-122334000	38360000	California	United States of America	Santa Rosa	27	13	1	Cabernet Sauvignon
BM_P_050	BM	16S	2015	9	8	United States of America	Santa Rosa	04	Santa Rosa, Sonoma County, California	19.8	2.7	2015-9-04	36	-122333000	38359000	California	United States of America	Santa Rosa	27	13	1	Cabernet Franc
BM_P_064	BM	16S	2015	9	8	United States of America	Santa Rosa	04	Santa Rosa, Sonoma County, California	19.8	2.7	2015-9-04	36	-122453000	38584000	California	United States of America	Santa Rosa	27	13	1	Cabernet Sauvignon
BM_P_065	BM	16S	2015	9	8	United States of America	Santa Rosa	04	Santa Rosa, Sonoma County, California	19.8	2.7	2015-9-04	36	-122455000	38585000	California	United States of America	Santa Rosa	27	13	1	Cabernet Sauvignon
BM_P_066	BM	16S	2015	9	8	United States of America	Santa Rosa	04	Santa Rosa, Sonoma County, California	19.8	2.7	2015-9-04	36	-122451000	38584000	California	United States of America	Santa Rosa	27	13	1	Cabernet Sauvignon
BM_P_067	BM	16S	2015	9	8	United States of America	Santa Rosa	04	Santa Rosa, Sonoma County, California	19.8	2.7	2015-9-04	36	-122457000	38585000	California	United States of America	Santa Rosa	27	13	1	Cabernet Sauvignon
BM_P_068	BM	16S	2015	9	8	United States of America	Santa Rosa	04	Santa Rosa, Sonoma County, California	19.8	2.7	2015-9-04	36	-122245000	38583000	California	United States of America	Santa Rosa	27	13	1	Cabernet Sauvignon
BM_P_084	BM	16S	2015	9	9	United States of America	Santa Rosa	26	Santa Rosa, Sonoma County, California	19.4	7.8	2015-9-26	39	-122930000	38739000	California	United States of America	Santa Rosa	27	14	1	Other
BM_P_085	BM	16S	2015	9	9	United States of America	Santa Rosa	26	Santa Rosa, Sonoma County, California	19.4	7.8	2015-9-26	39	-122930000	38739000	California	United States of America	Santa Rosa	27	14	1	Other
BM_P_142	BM	16S	2017	9	8-9	United States of America	Santa Rosa	08	Santa Rosa, Sonoma County, California	19.4	7.8	2017-9-08	37	-122350000	38375000	California	United States of America	Santa Rosa	28	15	4	Cabernet Sauvignon
BM_P_143	BM	16S	2017	9	8-9	United States of America	Santa Rosa	08	Santa Rosa, Sonoma County, California	19.4	7.8	2017-9-08	37	-122349000	38375000	California	United States of America	Santa Rosa	28	15	4	Cabernet Sauvignon
BM_P_144	BM	16S	2017	9	8-9	United States of America	Santa Rosa	08	Santa Rosa, Sonoma County, California	19.4	7.8	2017-9-08	37	-122349000	38375000	California	United States of America	Santa Rosa	28	15	4	Cabernet Sauvignon
BM_P_145	BM	16S	2017	9	8-9	United States of America	Santa Rosa	08	Santa Rosa, Sonoma County, California	19.4	7.8	2017-9-08	37	-122349000	38375000	California	United States of America	Santa Rosa	28	15	4	Cabernet Sauvignon
BM_P_146	BM	16S	2017	9	8-9	United States of America	Santa Rosa	08	Santa Rosa, Sonoma County, California	19.4	7.8	2017-9-08	37	-122348000	38375000	California	United States of America	Santa Rosa	28	15	4	Cabernet Sauvignon
BM_P_147	BM	16S	2017	9	8-9	United States of America	Santa Rosa	08	Santa Rosa, Sonoma County, California	19.4	7.8	2017-9-08	37	-122349000	38375000	California	United States of America	Santa Rosa	28	15	4	Cabernet Sauvignon
BM_P_148	BM	16S	2017	9	8-9	United States of America	Santa Rosa	08	Santa Rosa, Sonoma County, California	19.4	7.8	2017-9-08	37	-122350000	38375000	California	United States of America	Santa Rosa	28	15	4	Cabernet Sauvignon
BM_P_149	BM	16S	2017	9	8-9	United States of America	Santa Rosa	08	Santa Rosa, Sonoma County, California	19.4	7.8	2017-9-08	37	-122349000	38375000	California	United States of America	Santa Rosa	28	15	4	Cabernet Sauvignon
BM_P_150	BM	16S	2017	9	8-9	United States of America	Santa Rosa	08	Santa Rosa, Sonoma County, California	19.4	7.8	2017-9-08	37	-122349000	38375000	California	United States of America	Santa Rosa	28	15	4	Cabernet Sauvignon
BM_P_151	BM	16S	2017	9	8-9	United States of America	Santa Rosa	08	Santa Rosa, Sonoma County, California	19.4	7.8	2017-9-08	37	-122348000	38375000	California	United States of America	Santa Rosa	28	15	4	Cabernet Sauvignon
BM_P_152	BM	16S	2017	9	9	United States of America	Santa Rosa	26	Santa Rosa, Sonoma County, California	19.4	7.8	2017-9-26	39	-122327000	38465000	California	United States of America	Santa Rosa	28	15	4	Cabernet Franc
BM_P_153	BM	16S	2017	10	9	United States of America	Santa Rosa	04	Santa Rosa, Sonoma County, California	19.4	7.8	2017-10-04	40	-122331000	38463000	California	United States of America	Santa Rosa	28	15	4	Cabernet Franc
BM_P_154	BM	16S	2017	10	9	United States of America	Santa Rosa	04	Santa Rosa, Sonoma County, California	19.4	7.8	2017-10-04	40	-122332000	38463000	California	United States of America	Santa Rosa	28	15	4	Petit Verdot
BM_F_029	BM	ITS	2015	9	8	United States of America	Santa Rosa	04	Santa Rosa, Sonoma County, California	19.8	2.7	2015-9-04	36	-122444000	38462000	California	United States of America	Santa Rosa	27	13	1	Cabernet Sauvignon
BM_F_030	BM	ITS	2015	9	8	United States of America	Santa Rosa	04	Santa Rosa, Sonoma County, California	19.8	2.7	2015-9-04	36	-122443000	38462000	California	United States of America	Santa Rosa	27	13	1	Cabernet Sauvignon
BM_F_031	BM	ITS	2015	9	8	United States of America	Santa Rosa	04	Santa Rosa, Sonoma County, California	19.8	2.7	2015-9-04	36	-122443000	38462000	California	United States of America	Santa Rosa	27	13	1	Zinfandel
BM_F_032	BM	ITS	2015	9	8	United States of America	Santa Rosa	04	Santa Rosa, Sonoma County, California	19.8	2.7	2015-9-04	36	-122444000	38463000	California	United States of America	Santa Rosa	27	13	1	Zinfandel
BM_F_033	BM	ITS	2015	9	8	United States of America	Santa Rosa	04	Santa Rosa, Sonoma County, California	19.8	2.7	2015-9-04	36	-122444000	38462000	California	United States of America	Santa Rosa	27	13	1	Cabernet Sauvignon
BM_F_034	BM	ITS	2015	9	8-9	United States of America	Santa Rosa	16	Santa Rosa, Sonoma County, California	19.4	7.8	2015-9-16	38	-122297000	38556000	California	United States of America	Santa Rosa	27	14	1	Sauvignon Blanc
BM_F_035	BM	ITS	2015	9	8	United States of America	Santa Rosa	01	Santa Rosa, Sonoma County, California	19.8	2.7	2015-9-01	36	-122234000	38463000	California	United States of America	Santa Rosa	27	13	1	Cabernet Sauvignon
BM_F_036	BM	ITS	2015	9	8	United States of America	Santa Rosa	01	Santa Rosa, Sonoma County, California	19.8	2.7	2015-9-01	36	-122234000	38464000	California	United States of America	Santa Rosa	27	13	1	Cabernet Sauvignon
BM_F_037	BM	ITS	2015	9	8	United States of America	Santa Rosa	01	Santa Rosa, Sonoma County, California	19.8	2.7	2015-9-01	36	-122234000	38464000	California	United States of America	Santa Rosa	27	13	1	Cabernet Sauvignon
BM_F_038	BM	ITS	2015	9	8	United States of America	Santa Rosa	01	Santa Rosa, Sonoma County, California	19.8	2.7	2015-9-01	36	-122234000	38464000	California	United States of America	Santa Rosa	27	13	1	Cabernet Sauvignon
BM_F_039	BM	ITS	2015	9	8	United States of America	Santa Rosa	01	Santa Rosa, Sonoma County, California	19.8	2.7	2015-9-01	36	-122345000	38464000	California	United States of America	Santa Rosa	27	13	1	Cabernet Franc
BM_F_040	BM	ITS	2015	9	8	United States of America	Santa Rosa	01	Santa Rosa, Sonoma County, California	19.8	2.7	2015-9-01	36	-122346000	38464000	California	United States of America	Santa Rosa	27	13	1	Cabernet Sauvignon
BM_F_041	BM	ITS	2015	9	8	United States of America	Santa Rosa	01	Santa Rosa, Sonoma County, California	19.8	2.7	2015-9-01	36	-122346000	38464000	California	United States of America	Santa Rosa	27	13	1	Cabernet Sauvignon
BM_F_042	BM	ITS	2015	9	8	United States of America	Santa Rosa	01	Santa Rosa, Sonoma County, California	19.8	2.7	2015-9-01	36	-122350000	38463000	California	United States of America	Santa Rosa	27	13	1	Cabernet Sauvignon
BM_F_043	BM	ITS	2015	9	8	United States of America	Santa Rosa	01	Santa Rosa, Sonoma County, California	19.8	2.7	2015-9-01	36	-122351000	38463000	California	United States of America	Santa Rosa	27	13	1	Cabernet Franc
BM_F_044	BM	ITS	2015	9	8	United States of America	Santa Rosa	04	Santa Rosa, Sonoma County, California	19.8	2.7	2015-9-04	36	-122352000	38366000	California	United States of America	Santa Rosa	27	13	1	Cabernet Sauvignon
BM_F_045	BM	ITS	2015	9	8	United States of America	Santa Rosa	04	Santa Rosa, Sonoma County, California	19.8	2.7	2015-9-04	36	-122351000	38370000	California	United States of America	Santa Rosa	27	13	1	Cabernet Sauvignon
BM_F_046	BM	ITS	2015	9	8	United States of America	Santa Rosa	04	Santa Rosa, Sonoma County, California	19.8	2.7	2015-9-04	36	-122332000	38365000	California	United States of America	Santa Rosa	27	13	1	Cabernet Sauvignon
BM_F_047	BM	ITS	2015	9	8	United States of America	Santa Rosa	04	Santa Rosa, Sonoma County, California	19.8	2.7	2015-9-04	36	-122336000	38363000	California	United States of America	Santa Rosa	27	13	1	Cabernet Sauvignon
BM_F_048	BM	ITS	2015	9	8	United States of America	Santa Rosa	04	Santa Rosa, Sonoma County, California	19.8	2.7	2015-9-04	36	-122335000	38363000	California	United States of America	Santa Rosa	27	13	1	Petit Verdot
BM_F_049	BM	ITS	2015	9	8	United States of America	Santa Rosa	04	Santa Rosa, Sonoma County, California	19.8	2.7	2015-9-04	36	-122334000	38360000	California	United States of America	Santa Rosa	27	13	1	Cabernet Sauvignon
BM_F_050	BM	ITS	2015	9	8	United States of America	Santa Rosa	04	Santa Rosa, Sonoma County, California	19.8	2.7	2015-9-04	36	-122333000	38359000	California	United States of America	Santa Rosa	27	13	1	Cabernet Franc
BM_F_064	BM	ITS	2015	9	8	United States of America	Santa Rosa	04	Santa Rosa, Sonoma County, California	19.8	2.7	2015-9-04	36	-122453000	38584000	California	United States of America	Santa Rosa	27	13	1	Cabernet Sauvignon
BM_F_065	BM	ITS	2015	9	8	United States of America	Santa Rosa	04	Santa Rosa, Sonoma County, California	19.8	2.7	2015-9-04	36	-122455000	38585000	California	United States of America	Santa Rosa	27	13	1	Cabernet Sauvignon
BM_F_066	BM	ITS	2015	9	8	United States of America	Santa Rosa	04	Santa Rosa, Sonoma County, California	19.8	2.7	2015-9-04	36	-122451000	38584000	California	United States of America	Santa Rosa	27	13	1	Cabernet Sauvignon
BM_F_067	BM	ITS	2015	9	8	United States of America	Santa Rosa	04	Santa Rosa, Sonoma County, California	19.8	2.7	2015-9-04	36	-122457000	38585000	California	United States of America	Santa Rosa	27	13	1	Cabernet Sauvignon
BM_F_068	BM	ITS	2015	9	8	United States of America	Santa Rosa	04	Santa Rosa, Sonoma County, California	19.8	2.7	2015-9-04	36	-122245000	38583000	California	United States of America	Santa Rosa	27	13	1	Cabernet Sauvignon
BM_F_084	BM	ITS	2015	9	9	United States of America	Santa Rosa	26	Santa Rosa, Sonoma County, California	19.4	7.8	2015-9-26	39	-122930000	38739000	California	United States of America	Santa Rosa	27	14	1	Other
BM_F_085	BM	ITS	2015	9	9	United States of America	Santa Rosa	26	Santa Rosa, Sonoma County, California	19.4	7.8	2015-9-26	39	-122930000	38739000	California	United States of America	Santa Rosa	27	14	1	Other
BM_F_142	BM	ITS	2017	9	8-9	United States of America	Santa Rosa	08	Santa Rosa, Sonoma County, California	19.4	7.8	2017-9-08	37	-122350000	38375000	California	United States of America	Santa Rosa	28	15	4	Cabernet Sauvignon
BM_F_143	BM	ITS	2017	9	8-9	United States of America	Santa Rosa	08	Santa Rosa, Sonoma County, California	19.4	7.8	2017-9-08	37	-122349000	38375000	California	United States of America	Santa Rosa	28	15	4	Cabernet Sauvignon
BM_F_144	BM	ITS	2017	9	8-9	United States of America	Santa Rosa	08	Santa Rosa, Sonoma County, California	19.4	7.8	2017-9-08	37	-122349000	38375000	California	United States of America	Santa Rosa	28	15	4	Cabernet Sauvignon
BM_F_145	BM	ITS	2017	9	8-9	United States of America	Santa Rosa	08	Santa Rosa, Sonoma County, California	19.4	7.8	2017-9-08	37	-122349000	38375000	California	United States of America	Santa Rosa	28	15	4	Cabernet Sauvignon
BM_F_146	BM	ITS	2017	9	8-9	United States of America	Santa Rosa	08	Santa Rosa, Sonoma County, California	19.4	7.8	2017-9-08	37	-122348000	38375000	California	United States of America	Santa Rosa	28	15	4	Cabernet Sauvignon
BM_F_147	BM	ITS	2017	9	8-9	United States of America	Santa Rosa	08	Santa Rosa, Sonoma County, California	19.4	7.8	2017-9-08	37	-122349000	38375000	California	United States of America	Santa Rosa	28	15	4	Cabernet Sauvignon
BM_F_148	BM	ITS	2017	9	8-9	United States of America	Santa Rosa	08	Santa Rosa, Sonoma County, California	19.4	7.8	2017-9-08	37	-122350000	38375000	California	United States of America	Santa Rosa	28	15	4	Cabernet Sauvignon
BM_F_149	BM	ITS	2017	9	8-9	United States of America	Santa Rosa	08	Santa Rosa, Sonoma County, California	19.4	7.8	2017-9-08	37	-122349000	38375000	California	United States of America	Santa Rosa	28	15	4	Cabernet Sauvignon
BM_F_150	BM	ITS	2017	9	8-9	United States of America	Santa Rosa	08	Santa Rosa, Sonoma County, California	19.4	7.8	2017-9-08	37	-122349000	38375000	California	United States of America	Santa Rosa	28	15	4	Cabernet Sauvignon
BM_F_151	BM	ITS	2017	9	8-9	United States of America	Santa Rosa	08	Santa Rosa, Sonoma County, California	19.4	7.8	2017-9-08	37	-122348000	38375000	California	United States of America	Santa Rosa	28	15	4	Cabernet Sauvignon
BM_F_152	BM	ITS	2017	9	9	United States of America	Santa Rosa	26	Santa Rosa, Sonoma County, California	19.4	7.8	2017-9-26	39	-122327000	38465000	California	United States of America	Santa Rosa	28	15	4	Cabernet Franc
BM_F_153	BM	ITS	2017	10	9	United States of America	Santa Rosa	04	Santa Rosa, Sonoma County, California	19.4	7.8	2017-10-04	40	-122331000	38463000	California	United States of America	Santa Rosa	28	15	4	Cabernet Franc
BM_F_154	BM	ITS	2017	10	9	United States of America	Santa Rosa	04	Santa Rosa, Sonoma County, California	19.4	7.8	2017-10-04	40	-122332000	38463000	California	United States of America	Santa Rosa	28	15	4	Petit Verdot
BM_P_112	BM	16S	2016	8	8	Spain	Segovia	25	Madrid/Barajas	23.9	10	2016-8-25	35	-4440000	41080000	Segovia	Spain	Segovia	29	15	0	Verdejo
BM_P_113	BM	16S	2016	8	8	Spain	Segovia	25	Madrid/Barajas	23.9	10	2016-8-25	35	-4452000	41082000	Segovia	Spain	Segovia	29	15	0	Verdejo
BM_F_112	BM	ITS	2016	8	8	Spain	Segovia	25	Madrid/Barajas	23.9	10	2016-8-25	35	-4440000	41080000	Segovia	Spain	Segovia	29	15	0	Verdejo
BM_F_113	BM	ITS	2016	8	8	Spain	Segovia	25	Madrid/Barajas	23.9	10	2016-8-25	35	-4452000	41082000	Segovia	Spain	Segovia	29	15	0	Verdejo
BM_P_076	BM	16S	2015	11	10	Hungary	Siklos	02	Pecs	12.9	33.2	2015-11-02	45	18450000	45871000	Baranya	Hungary	Siklos	15	9	56	Other
BM_F_076	BM	ITS	2015	11	10	Hungary	Siklos	02	Pecs	12.9	33.2	2015-11-02	45	18450000	45871000	Baranya	Hungary	Siklos	15	9	56	Other
MW_P_042	MW	16S	2016	11	10-11	Denmark	Svendborg	15	Odense	5.1	51.9	2016-11-15	46	106472553000	550729531000	Syddanmark	Denmark	Svendborg	7	5	21	Solaris
MW_P_043	MW	16S	2016	11	10-11	Denmark	Svendborg	15	Odense	5.1	51.9	2016-11-15	46	106468335000	550735089000	Syddanmark	Denmark	Svendborg	7	5	21	Solaris
MW_P_044	MW	16S	2016	11	10-11	Denmark	Svendborg	15	Odense	5.1	51.9	2016-11-15	46	10647000	55073000	Syddanmark	Denmark	Svendborg	7	5	21	Solaris
MW_P_045	MW	16S	2016	11	10-11	Denmark	Svendborg	15	Odense	5.1	51.9	2016-11-15	46	1064862000	550732739000	Syddanmark	Denmark	Svendborg	7	5	21	Solaris
MW_P_046	MW	16S	2016	11	10-11	Denmark	Svendborg	15	Odense	5.1	51.9	2016-11-15	46	106481853000	550737208000	Syddanmark	Denmark	Svendborg	7	5	21	Solaris
MW_F_042	MW	ITS	2016	11	10-11	Denmark	Svendborg	15	Odense	5.1	51.9	2016-11-15	46	106472553000	550729531000	Syddanmark	Denmark	Svendborg	7	5	21	Solaris
MW_F_043	MW	ITS	2016	11	10-11	Denmark	Svendborg	15	Odense	5.1	51.9	2016-11-15	46	106468335000	550735089000	Syddanmark	Denmark	Svendborg	7	5	21	Solaris
MW_F_044	MW	ITS	2016	11	10-11	Denmark	Svendborg	15	Odense	5.1	51.9	2016-11-15	46	10647000	55073000	Syddanmark	Denmark	Svendborg	7	5	21	Solaris
MW_F_045	MW	ITS	2016	11	10-11	Denmark	Svendborg	15	Odense	5.1	51.9	2016-11-15	46	1064862000	550732739000	Syddanmark	Denmark	Svendborg	7	5	21	Solaris
MW_F_046	MW	ITS	2016	11	10-11	Denmark	Svendborg	15	Odense	5.1	51.9	2016-11-15	46	106481853000	550737208000	Syddanmark	Denmark	Svendborg	7	5	21	Solaris
BM_P_077	BM	16S	2015	11	10	Hungary	Szekszárd	02	Pecs	12.9	33.2	2015-11-02	45	1865000	46363000	Szekszárd	Hungary	Szekszárd	15	9	53	Blaufränkisch
BM_F_077	BM	ITS	2015	11	10	Hungary	Szekszárd	02	Pecs	12.9	33.2	2015-11-02	45	1865000	46363000	Szekszárd	Hungary	Szekszárd	15	9	53	Blaufränkisch
BM_P_115	BM	16S	2016	9	9	Spain	Talavera De La Reina	28	Madrid/Barajas	20.5	29.3	2016-9-28	40	-4655000	39866000	Toledo	Spain	Talavera De La Reina	31	16	0	Tempranillo
BM_P_116	BM	16S	2016	9	9	Spain	Talavera De La Reina	28	Madrid/Barajas	20.5	29.3	2016-9-28	40	-4863000	39955000	Toledo	Spain	Talavera De La Reina	31	16	0	Tempranillo
BM_P_117	BM	16S	2016	9	9	Spain	Talavera De La Reina	28	Madrid/Barajas	20.5	29.3	2016-9-28	40	-4664000	39860000	Toledo	Spain	Talavera De La Reina	31	16	0	Tempranillo
BM_P_118	BM	16S	2016	9	9	Spain	Talavera De La Reina	28	Madrid/Barajas	20.5	29.3	2016-9-28	40	-4663000	39860000	Toledo	Spain	Talavera De La Reina	31	16	0	Tempranillo
BM_F_115	BM	ITS	2016	9	9	Spain	Talavera De La Reina	28	Madrid/Barajas	20.5	29.3	2016-9-28	40	-4655000	39866000	Toledo	Spain	Talavera De La Reina	31	16	0	Tempranillo
BM_F_116	BM	ITS	2016	9	9	Spain	Talavera De La Reina	28	Madrid/Barajas	20.5	29.3	2016-9-28	40	-4863000	39955000	Toledo	Spain	Talavera De La Reina	31	16	0	Tempranillo
BM_F_117	BM	ITS	2016	9	9	Spain	Talavera De La Reina	28	Madrid/Barajas	20.5	29.3	2016-9-28	40	-4664000	39860000	Toledo	Spain	Talavera De La Reina	31	16	0	Tempranillo
BM_F_118	BM	ITS	2016	9	9	Spain	Talavera De La Reina	28	Madrid/Barajas	20.5	29.3	2016-9-28	40	-4663000	39860000	Toledo	Spain	Talavera De La Reina	31	16	0	Tempranillo
BM_P_119	BM	16S	2016	8	8	Spain	Toledo	18	Madrid/Barajas	23.9	10	2016-8-18	34	-4140000	39885000	Toledo	Spain	Toledo	34	20	5	Airen
BM_P_120	BM	16S	2016	8	8	Spain	Toledo	18	Madrid/Barajas	23.9	10	2016-8-18	34	-4142000	39881000	Toledo	Spain	Toledo	34	20	5	Airen
BM_P_121	BM	16S	2016	8	8	Spain	Toledo	18	Madrid/Barajas	23.9	10	2016-8-18	34	-4141000	39875000	Toledo	Spain	Toledo	34	20	5	Airen
BM_P_122	BM	16S	2016	8	8	Spain	Toledo	18	Madrid/Barajas	23.9	10	2016-8-18	34	-4135000	39876000	Toledo	Spain	Toledo	34	20	5	Airen
BM_P_123	BM	16S	2016	8	8	Spain	Toledo	18	Madrid/Barajas	23.9	10	2016-8-18	34	-4143000	39870000	Toledo	Spain	Toledo	34	20	5	Airen
BM_F_119	BM	ITS	2016	8	8	Spain	Toledo	18	Madrid/Barajas	23.9	10	2016-8-18	34	-4140000	39885000	Toledo	Spain	Toledo	34	20	5	Airen
BM_F_120	BM	ITS	2016	8	8	Spain	Toledo	18	Madrid/Barajas	23.9	10	2016-8-18	34	-4142000	39881000	Toledo	Spain	Toledo	34	20	5	Airen
BM_F_121	BM	ITS	2016	8	8	Spain	Toledo	18	Madrid/Barajas	23.9	10	2016-8-18	34	-4141000	39875000	Toledo	Spain	Toledo	34	20	5	Airen
BM_F_122	BM	ITS	2016	8	8	Spain	Toledo	18	Madrid/Barajas	23.9	10	2016-8-18	34	-4135000	39876000	Toledo	Spain	Toledo	34	20	5	Airen
BM_F_123	BM	ITS	2016	8	8	Spain	Toledo	18	Madrid/Barajas	23.9	10	2016-8-18	34	-4143000	39870000	Toledo	Spain	Toledo	34	20	5	Airen
BM_P_086	BM	16S	2015	9	8-9	Spain	Valladolid	17	Valladolid	17.9	32.3	2015-9-17	37	-4099000	41609000	Valladolid	Spain	Valladolid	23	13	28	Tempranillo
BM_P_087	BM	16S	2015	9	8-9	Spain	Valladolid	17	Valladolid	17.9	32.3	2015-9-17	37	-4084000	41591000	Valladolid	Spain	Valladolid	23	13	28	Tempranillo
BM_P_088	BM	16S	2015	9	8-9	Spain	Valladolid	17	Valladolid	17.9	32.3	2015-9-17	37	-4096000	41600000	Valladolid	Spain	Valladolid	23	13	28	Tempranillo
BM_P_089	BM	16S	2015	9	8-9	Spain	Valladolid	17	Valladolid	17.9	32.3	2015-9-17	37	-4085000	41594000	Valladolid	Spain	Valladolid	23	13	28	Tempranillo
BM_P_090	BM	16S	2015	9	8-9	Spain	Valladolid	17	Valladolid	17.9	32.3	2015-9-17	37	-4095000	41596000	Valladolid	Spain	Valladolid	23	13	28	Tempranillo
BM_P_091	BM	16S	2015	9	8-9	Spain	Valladolid	17	Valladolid	17.9	32.3	2015-9-17	37	-4095000	41604000	Valladolid	Spain	Valladolid	23	13	28	Tempranillo
BM_P_092	BM	16S	2015	9	8-9	Spain	Valladolid	17	Valladolid	17.9	32.3	2015-9-17	37	-4098000	41599000	Valladolid	Spain	Valladolid	23	13	28	Tempranillo
BM_P_093	BM	16S	2015	9	8-9	Spain	Valladolid	17	Valladolid	17.9	32.3	2015-9-17	37	-4098000	41602000	Valladolid	Spain	Valladolid	23	13	28	Tempranillo
BM_P_094	BM	16S	2015	9	8-9	Spain	Valladolid	17	Valladolid	17.9	32.3	2015-9-17	37	-4103000	41607000	Valladolid	Spain	Valladolid	23	13	28	Tempranillo
BM_P_095	BM	16S	2015	9	8-9	Spain	Valladolid	17	Valladolid	17.9	32.3	2015-9-17	37	-4089000	41595000	Valladolid	Spain	Valladolid	23	13	28	Tempranillo
BM_P_096	BM	16S	2015	9	8-9	Spain	Valladolid	17	Valladolid	17.9	32.3	2015-9-17	37	-4103000	41603000	Valladolid	Spain	Valladolid	23	13	28	Tempranillo
BM_P_097	BM	16S	2015	9	8-9	Spain	Valladolid	17	Valladolid	17.9	32.3	2015-9-17	37	-4084000	41593000	Valladolid	Spain	Valladolid	23	13	28	Merlot
BM_P_168	BM	16S	2016	10	9	Spain	Valladolid	04	Valladolid	17.9	32.3	2016-10-04	40	-4918000	41405000	Valladolid	Spain	Valladolid	27	14	2	Sauvignon Blanc
BM_P_169	BM	16S	2017	9	8-9	Spain	Valladolid	12	Valladolid	17.9	32.3	2017-9-12	37	-4223000	41671000	Valladolid	Spain	Valladolid	24	13	0	Tempranillo
BM_P_170	BM	16S	2017	9	8-9	Spain	Valladolid	12	Valladolid	17.9	32.3	2017-9-12	37	-4325000	41645000	Valladolid	Spain	Valladolid	24	13	0	Tempranillo
BM_P_171	BM	16S	2017	9	8-9	Spain	Valladolid	12	Valladolid	17.9	32.3	2017-9-12	37	-4261000	41640000	Valladolid	Spain	Valladolid	24	13	0	Tempranillo
BM_P_172	BM	16S	2017	9	8-9	Spain	Valladolid	12	Valladolid	17.9	32.3	2017-9-12	37	-4270000	41643000	Valladolid	Spain	Valladolid	24	13	0	Tempranillo
BM_P_173	BM	16S	2017	9	8-9	Spain	Valladolid	12	Valladolid	17.9	32.3	2017-9-12	37	-4248000	41640000	Valladolid	Spain	Valladolid	24	13	0	Tempranillo
BM_P_174	BM	16S	2017	9	8-9	Spain	Valladolid	12	Valladolid	17.9	32.3	2017-9-12	37	-4238000	41639000	Valladolid	Spain	Valladolid	24	13	0	Tempranillo
BM_F_086	BM	ITS	2015	9	8-9	Spain	Valladolid	17	Valladolid	17.9	32.3	2015-9-17	37	-4099000	41609000	Valladolid	Spain	Valladolid	23	13	28	Tempranillo
BM_F_087	BM	ITS	2015	9	8-9	Spain	Valladolid	17	Valladolid	17.9	32.3	2015-9-17	37	-4084000	41591000	Valladolid	Spain	Valladolid	23	13	28	Tempranillo
BM_F_088	BM	ITS	2015	9	8-9	Spain	Valladolid	17	Valladolid	17.9	32.3	2015-9-17	37	-4096000	41600000	Valladolid	Spain	Valladolid	23	13	28	Tempranillo
BM_F_089	BM	ITS	2015	9	8-9	Spain	Valladolid	17	Valladolid	17.9	32.3	2015-9-17	37	-4085000	41594000	Valladolid	Spain	Valladolid	23	13	28	Tempranillo
BM_F_090	BM	ITS	2015	9	8-9	Spain	Valladolid	17	Valladolid	17.9	32.3	2015-9-17	37	-4095000	41596000	Valladolid	Spain	Valladolid	23	13	28	Tempranillo
BM_F_091	BM	ITS	2015	9	8-9	Spain	Valladolid	17	Valladolid	17.9	32.3	2015-9-17	37	-4095000	41604000	Valladolid	Spain	Valladolid	23	13	28	Tempranillo
BM_F_092	BM	ITS	2015	9	8-9	Spain	Valladolid	17	Valladolid	17.9	32.3	2015-9-17	37	-4098000	41599000	Valladolid	Spain	Valladolid	23	13	28	Tempranillo
BM_F_093	BM	ITS	2015	9	8-9	Spain	Valladolid	17	Valladolid	17.9	32.3	2015-9-17	37	-4098000	41602000	Valladolid	Spain	Valladolid	23	13	28	Tempranillo
BM_F_094	BM	ITS	2015	9	8-9	Spain	Valladolid	17	Valladolid	17.9	32.3	2015-9-17	37	-4103000	41607000	Valladolid	Spain	Valladolid	23	13	28	Tempranillo
BM_F_095	BM	ITS	2015	9	8-9	Spain	Valladolid	17	Valladolid	17.9	32.3	2015-9-17	37	-4089000	41595000	Valladolid	Spain	Valladolid	23	13	28	Tempranillo
BM_F_096	BM	ITS	2015	9	8-9	Spain	Valladolid	17	Valladolid	17.9	32.3	2015-9-17	37	-4103000	41603000	Valladolid	Spain	Valladolid	23	13	28	Tempranillo
BM_F_097	BM	ITS	2015	9	8-9	Spain	Valladolid	17	Valladolid	17.9	32.3	2015-9-17	37	-4084000	41593000	Valladolid	Spain	Valladolid	23	13	28	Merlot
BM_F_168	BM	ITS	2016	10	9	Spain	Valladolid	04	Valladolid	17.9	32.3	2016-10-04	40	-4918000	41405000	Valladolid	Spain	Valladolid	27	14	2	Sauvignon Blanc
BM_F_169	BM	ITS	2017	9	8-9	Spain	Valladolid	12	Valladolid	17.9	32.3	2017-9-12	37	-4223000	41671000	Valladolid	Spain	Valladolid	24	13	0	Tempranillo
BM_F_170	BM	ITS	2017	9	8-9	Spain	Valladolid	12	Valladolid	17.9	32.3	2017-9-12	37	-4325000	41645000	Valladolid	Spain	Valladolid	24	13	0	Tempranillo
BM_F_171	BM	ITS	2017	9	8-9	Spain	Valladolid	12	Valladolid	17.9	32.3	2017-9-12	37	-4261000	41640000	Valladolid	Spain	Valladolid	24	13	0	Tempranillo
BM_F_172	BM	ITS	2017	9	8-9	Spain	Valladolid	12	Valladolid	17.9	32.3	2017-9-12	37	-4270000	41643000	Valladolid	Spain	Valladolid	24	13	0	Tempranillo
BM_F_173	BM	ITS	2017	9	8-9	Spain	Valladolid	12	Valladolid	17.9	32.3	2017-9-12	37	-4248000	41640000	Valladolid	Spain	Valladolid	24	13	0	Tempranillo
BM_F_174	BM	ITS	2017	9	8-9	Spain	Valladolid	12	Valladolid	17.9	32.3	2017-9-12	37	-4238000	41639000	Valladolid	Spain	Valladolid	24	13	0	Tempranillo
BM_P_069	BM	16S	2015	10	10	Croatia	Velika Gorica	22	Sisak Former Yugoslavia	10.9	64.8	2015-10-22	43	15659000	45715000	Zagrebacka	Croatia	Velika Gorica	14	7	88	Silvaner
BM_P_070	BM	16S	2015	10	10	Croatia	Velika Gorica	23	Sisak Former Yugoslavia	10.9	64.8	2015-10-23	43	16219000	45960000	Zagrebacka	Croatia	Velika Gorica	14	7	88	Kraljevina
BM_P_071	BM	16S	2015	10	10	Croatia	Velika Gorica	24	Sisak Former Yugoslavia	10.9	64.8	2015-10-24	43	15632000	45719000	Zagrebacka	Croatia	Velika Gorica	14	7	88	Pinot Noir
BM_F_069	BM	ITS	2015	10	10	Croatia	Velika Gorica	22	Sisak Former Yugoslavia	10.9	64.8	2015-10-22	43	15659000	45715000	Zagrebacka	Croatia	Velika Gorica	14	7	88	Silvaner
BM_F_070	BM	ITS	2015	10	10	Croatia	Velika Gorica	23	Sisak Former Yugoslavia	10.9	64.8	2015-10-23	43	16219000	45960000	Zagrebacka	Croatia	Velika Gorica	14	7	88	Kraljevina
BM_F_071	BM	ITS	2015	10	10	Croatia	Velika Gorica	24	Sisak Former Yugoslavia	10.9	64.8	2015-10-24	43	15632000	45719000	Zagrebacka	Croatia	Velika Gorica	14	7	88	Pinot Noir
BM_P_080	BM	16S	2015	9	8-9	Spain	Vigo	12	Vigo/Peinador	19.1	88.1	2015-9-12	37	-8017000	42369000	Orense	Spain	Vigo	21	14	80	Treixadura
BM_P_081	BM	16S	2015	9	8-9	Spain	Vigo	12	Vigo/Peinador	19.1	88.1	2015-9-12	37	-8015000	42370000	Orense	Spain	Vigo	21	14	80	Palomino
BM_P_082	BM	16S	2015	9	8-9	Spain	Vigo	12	Vigo/Peinador	19.1	88.1	2015-9-12	37	-8013000	42369000	Orense	Spain	Vigo	21	14	80	Grenache
BM_P_083	BM	16S	2015	9	8-9	Spain	Vigo	12	Vigo/Peinador	19.1	88.1	2015-9-12	37	-8018000	42369000	Orense	Spain	Vigo	21	14	80	Mencia
BM_F_080	BM	ITS	2015	9	8-9	Spain	Vigo	12	Vigo/Peinador	19.1	88.1	2015-9-12	37	-8017000	42369000	Orense	Spain	Vigo	21	14	80	Treixadura
BM_F_081	BM	ITS	2015	9	8-9	Spain	Vigo	12	Vigo/Peinador	19.1	88.1	2015-9-12	37	-8015000	42370000	Orense	Spain	Vigo	21	14	80	Palomino
BM_F_082	BM	ITS	2015	9	8-9	Spain	Vigo	12	Vigo/Peinador	19.1	88.1	2015-9-12	37	-8013000	42369000	Orense	Spain	Vigo	21	14	80	Grenache
BM_F_083	BM	ITS	2015	9	8-9	Spain	Vigo	12	Vigo/Peinador	19.1	88.1	2015-9-12	37	-8018000	42369000	Orense	Spain	Vigo	21	14	80	Mencia
BM_P_159	BM	16S	2017	10	9-10	Spain	Zaragoza	16	Zaragoza	15.5	34.2	2017-10-16	42	0,5198	41657000	Lérida	Spain	Zaragoza	23	13	2	Cabernet Sauvignon
BM_P_160	BM	16S	2017	10	9-10	Spain	Zaragoza	16	Zaragoza	15.5	34.2	2017-10-16	42	0,5198	41657000	Lérida	Spain	Zaragoza	23	13	2	Cabernet Sauvignon
BM_P_161	BM	16S	2017	10	9-10	Spain	Zaragoza	16	Zaragoza	15.5	34.2	2017-10-16	42	0,5198	41657000	Lérida	Spain	Zaragoza	23	13	2	Cabernet Sauvignon
BM_P_162	BM	16S	2017	10	9-10	Spain	Zaragoza	16	Zaragoza	15.5	34.2	2017-10-16	42	0,5198	41657000	Lérida	Spain	Zaragoza	23	13	2	Cabernet Sauvignon
BM_P_163	BM	16S	2017	10	9-10	Spain	Zaragoza	16	Zaragoza	15.5	34.2	2017-10-16	42	0,5198	41657000	Lérida	Spain	Zaragoza	23	13	2	Cabernet Sauvignon
BM_P_164	BM	16S	2017	10	9-10	Spain	Zaragoza	16	Zaragoza	15.5	34.2	2017-10-16	42	0,5198	41657000	Lérida	Spain	Zaragoza	23	13	2	Cabernet Sauvignon
BM_P_165	BM	16S	2017	10	9-10	Spain	Zaragoza	16	Zaragoza	15.5	34.2	2017-10-16	42	0,5198	41657000	Lérida	Spain	Zaragoza	23	13	2	Cabernet Sauvignon
BM_F_159	BM	ITS	2017	10	9-10	Spain	Zaragoza	16	Zaragoza	15.5	34.2	2017-10-16	42	0,5198	41657000	Lérida	Spain	Zaragoza	23	13	2	Cabernet Sauvignon
BM_F_160	BM	ITS	2017	10	9-10	Spain	Zaragoza	16	Zaragoza	15.5	34.2	2017-10-16	42	0,5198	41657000	Lérida	Spain	Zaragoza	23	13	2	Cabernet Sauvignon
BM_F_161	BM	ITS	2017	10	9-10	Spain	Zaragoza	16	Zaragoza	15.5	34.2	2017-10-16	42	0,5198	41657000	Lérida	Spain	Zaragoza	23	13	2	Cabernet Sauvignon
BM_F_162	BM	ITS	2017	10	9-10	Spain	Zaragoza	16	Zaragoza	15.5	34.2	2017-10-16	42	0,5198	41657000	Lérida	Spain	Zaragoza	23	13	2	Cabernet Sauvignon
BM_F_163	BM	ITS	2017	10	9-10	Spain	Zaragoza	16	Zaragoza	15.5	34.2	2017-10-16	42	0,5198	41657000	Lérida	Spain	Zaragoza	23	13	2	Cabernet Sauvignon
BM_F_164	BM	ITS	2017	10	9-10	Spain	Zaragoza	16	Zaragoza	15.5	34.2	2017-10-16	42	0,5198	41657000	Lérida	Spain	Zaragoza	23	13	2	Cabernet Sauvignon
BM_F_165	BM	ITS	2017	10	9-10	Spain	Zaragoza	16	Zaragoza	15.5	34.2	2017-10-16	42	0,5198	41657000	Lérida	Spain	Zaragoza	23	13	2	Cabernet Sauvignon
