# Supplementary material for: A global microbiome survey of vineyard soils highlights the microbial dimension of viticultural terroirs
Source: Commun Biol. 2022 Mar 18;5:241. doi: 10.1038/s42003-022-03202-5 (PMC8933554; doi:10.1038/s42003-022-03202-5)
Supplement: Supplementary file 4 — Supplementary Data 2 [file 42003_2022_3202_MOESM4_ESM.xlsx]

## Sheet: Supp. Data 2
Supplementary Data 2: Raw data and correlations between: Long-Term Climate, Weather close to Harvest and Alpha-Diversity
Country	AVG Temp Long-Term	AVG Rainfall Long-Term	H'P	H'F	AVG Max Temp Harvest	AVG Rainfall Harvest		Correlation (r). highlighted in bold those values higher than |0.3|
Argentina	18.7	41.1	9.9	4.1	25	15		Shannon Index	AVG Temp Long-Term	AVG Rainfall Long-Term		AVG Max Temp Harves	AVG Rainfall Harvest
Australia	19.5	22.8	8	5	27	10		H'P	-0.0352254	-0.109359		-0.0539108	0.167192
Chile	17.2	0	8.7	5.3	27	0		H'F	0.384696	0.024894		0.407907	0.525331
Croatia	10.9	64.8	9.9	5.2	14	88
Denmark	5.2	52	8.5	5.06	7	19		T-TEST (p-value)
France	15.4	79.6	9.3	4.88	18	17		Shannon Index	AVG Temp Long-Term	AVG Rainfall Long-Term		AVG Max Temperature Harvest	AVG Rainfall Harvest
Germany	12.9	44.8	7.2	5.6	22	8		H-P	8.95621e-05	0.000125138		1.41713e-06	0.0324029
Hungary	11	34	10	4.1	15	57		H-F	6.13455e-07	4.26731e-05		6.51245e-08	0.0160093
Italy	18	81	9.4	5.5	22	47
Portugal	21	75	7.7	4.5	22	25		Correlation of Rainfall Long-Term vs Short Term	0.383803
Spain	18.1	32	9.2	5.2	26	12
South Africa	22	22	9.7	4.8	27	10
Oregon	17.3	41.3	9.8	5.4	25	55
Texas	29.3	54.1	8.7	6.7	33	157
California	19.3	3.8	9.8	5.4	27.35	1.7
