# Supplementary material for: A global microbiome survey of vineyard soils highlights the microbial dimension of viticultural terroirs
Source: Commun Biol. 2022 Mar 18;5:241. doi: 10.1038/s42003-022-03202-5 (PMC8933554; doi:10.1038/s42003-022-03202-5)
Supplement: Supplementary file 5 — Supplementary Data 3 [file 42003_2022_3202_MOESM5_ESM.xlsx]

## Sheet: Supp. Data 3
Supplementary Data 3: Explained variance PCA Plots for 16S and ITS at continental, national and regional scale distribution; The variance explained by both axes is measured in the R2 column while the PERMANOVA score is reported in the column Pr(>F).
16S	Df	SumsOfSqs	MeanSqs	F.Model	R2	Pr(>F)
Continent	4	11385.1	2846.26	7.51888	0.108546	0.001
Residuals	247	93501.6	378.549	NA	0.891454	NA
Total	251	104887	NA	NA	1	NA
16S	Df	SumsOfSqs	MeanSqs	F.Model	R2	Pr(>F)
Country	12	25738.2	2144.85	6.47668	0.245391	0.001
Residuals	239	79148.5	331.165	NA	0.754609	NA
Total	251	104887	NA	NA	1	NA
16S	Df	SumsOfSqs	MeanSqs	F.Model	R2	Pr(>F)
Political_Region	11	10860.6	987.327	3.59849	0.317726	0.001
Residuals	85	23321.7	274.373	NA	0.682274	NA
Total	96	34182.3	NA	NA	1	NA
ITS	Df	SumsOfSqs	MeanSqs	F.Model	R2	Pr(>F)
Continent	4	38261.2	9565.3	13.4952	0.17935	0.001
Residuals	247	175072	708.792	NA	0.82065	NA
Total	251	213333	NA	NA	1	NA
ITS	Df	SumsOfSqs	MeanSqs	F.Model	R2	Pr(>F)
Country	12	72232.2	6019.35	10.1957	0.338589	0.001
Residuals	239	141101	590.38	NA	0.661411	NA
Total	251	213333	NA	NA	1	NA
ITS	Df	SumsOfSqs	MeanSqs	F.Model	R2	Pr(>F)
Political_Region	11	18282.8	1662.08	3.313	0.300083	0.001
Residuals	85	42643.1	501.683	NA	0.699917	NA
Total	96	60925.9	NA	NA	1	NA
