# Supplementary material for: A global microbiome survey of vineyard soils highlights the microbial dimension of viticultural terroirs
Source: Commun Biol. 2022 Mar 18;5:241. doi: 10.1038/s42003-022-03202-5 (PMC8933554; doi:10.1038/s42003-022-03202-5)
Supplement: Supplementary file 6 — Supplementary Data 4 [file 42003_2022_3202_MOESM6_ESM.xlsx]

## Sheet: Supp. Data 4
Supplmenentary Data 4: List of Best-Predictors for the Random Forest Model that were determined by the model and used to assign the samples to their country based on microbial composition, with and without weather conditions
16s Continent	mtry	splitrule	min.node.size	Accuracy	Kappa	AccuracySD	KappaSD
1	1	gini	2	0.825544	0.666099	0.0763568	0.154184
2	1	gini	6	0.814863	0.644966	0.0789086	0.15713
3	1	gini	10	0.813673	0.641257	0.0805555	0.163454
4	1	gini	14	0.799493	0.614948	0.0823477	0.165847
5	1	gini	18	0.796735	0.610967	0.0839998	0.165782
6	5	gini	2	0.877174	0.773167	0.0657194	0.123916
7	5	gini	6	0.873395	0.765329	0.0681666	0.130015
8	5	gini	10	0.866594	0.750438	0.0700026	0.136585
9	5	gini	14	0.860225	0.738732	0.0658294	0.127118
10	5	gini	18	0.860891	0.739333	0.0699927	0.136727
11	9	gini	2	0.899074	0.815958	0.0612942	0.115191
12	9	gini	6	0.899564	0.816546	0.057998	0.109276
13	9	gini	10	0.889898	0.797647	0.0618466	0.116989
14	9	gini	14	0.887783	0.792089	0.0635473	0.123041
15	9	gini	18	0.88036	0.778467	0.0640486	0.122218
16	13	gini	2	0.902371	0.82276	0.0588956	0.109949
17	13	gini	6	0.902911	0.82263	0.0618486	0.117374
18	13	gini	10	0.902469	0.822016	0.0586909	0.110913
19	13	gini	14	0.899468	0.815517	0.0599155	0.114531
20	13	gini	18	0.889916	0.797638	0.0619245	0.117157
21	17	gini	2	0.902251	0.823047	0.0607919	0.113013
22	17	gini	6	0.905392	0.828158	0.0604602	0.113486
23	17	gini	10	0.9056	0.827639	0.0566368	0.107541
24	17	gini	14	0.901948	0.821523	0.0613319	0.115282
25	17	gini	18	0.900017	0.817682	0.0593209	0.111332
26	21	gini	2	0.909857	0.837154	0.0605969	0.112781
27	21	gini	6	0.907851	0.832794	0.0556757	0.104879
28	21	gini	10	0.906192	0.829621	0.0575263	0.10767
29	21	gini	14	0.905817	0.828357	0.0611452	0.115582
30	21	gini	18	0.906369	0.829852	0.058812	0.110791
31	25	gini	2	0.907548	0.833801	0.0556817	0.102002
32	25	gini	6	0.909344	0.835797	0.0603263	0.112755
33	25	gini	10	0.907954	0.833985	0.0542233	0.100132
34	25	gini	14	0.905156	0.828054	0.0552897	0.103693
35	25	gini	18	0.906471	0.831491	0.0572427	0.106594
16s Continent with Weather	mtry	splitrule	min.node.size	Accuracy	Kappa	AccuracySD	KappaSD
1	1	gini	2	0.827313	0.670245	0.0757109	0.150343
2	1	gini	6	0.820246	0.655765	0.0747817	0.149598
3	1	gini	10	0.817513	0.648941	0.0777484	0.158104
4	1	gini	14	0.803001	0.621593	0.0812196	0.163289
5	1	gini	18	0.796114	0.609318	0.084965	0.168767
6	5	gini	2	0.885206	0.789518	0.0638922	0.119349
7	5	gini	6	0.881801	0.781872	0.0674328	0.128346
8	5	gini	10	0.870577	0.758792	0.070596	0.135644
9	5	gini	14	0.866323	0.749694	0.0671943	0.130465
10	5	gini	18	0.866021	0.750291	0.0660842	0.126637
11	9	gini	2	0.901917	0.821458	0.0610957	0.114326
12	9	gini	6	0.898018	0.814249	0.0571442	0.106331
13	9	gini	10	0.8964	0.810427	0.0630943	0.118739
14	9	gini	14	0.896956	0.81006	0.0638808	0.12216
15	9	gini	18	0.88382	0.785566	0.0624297	0.117937
16	13	gini	2	0.905963	0.828947	0.0579571	0.108773
17	13	gini	6	0.906876	0.830607	0.0587333	0.110727
18	13	gini	10	0.904822	0.826676	0.0625841	0.117162
19	13	gini	14	0.902966	0.822786	0.0618541	0.117201
20	13	gini	18	0.897955	0.813146	0.0626895	0.118559
21	17	gini	2	0.908108	0.834082	0.0573307	0.106234
22	17	gini	6	0.910465	0.83753	0.0610914	0.114186
23	17	gini	10	0.91087	0.837872	0.0577564	0.109004
24	17	gini	14	0.907794	0.832547	0.0617528	0.115223
25	17	gini	18	0.902348	0.82207	0.0599968	0.113106
26	21	gini	2	0.910409	0.838423	0.0579852	0.107704
27	21	gini	6	0.909254	0.836542	0.0583994	0.108302
28	21	gini	10	0.909842	0.837258	0.0569024	0.104316
29	21	gini	14	0.909251	0.835099	0.0584792	0.109512
30	21	gini	18	0.905942	0.829806	0.0593847	0.111536
31	25	gini	2	0.908754	0.835942	0.057715	0.10565
32	25	gini	6	0.907581	0.833902	0.0587659	0.107964
33	25	gini	10	0.910962	0.839537	0.0568899	0.105485
34	25	gini	14	0.90935	0.836672	0.0595474	0.110467
35	25	gini	18	0.908755	0.835493	0.0578795	0.107282
16s Country	mtry	splitrule	min.node.size	Accuracy	Kappa	AccuracySD	KappaSD
1	1	gini	2	0.749766	0.651058	0.0821776	0.117187
2	1	gini	6	0.736064	0.630455	0.0897173	0.128951
3	1	gini	10	0.724862	0.614027	0.0943246	0.134583
4	1	gini	14	0.691806	0.563905	0.0897001	0.130039
5	1	gini	18	0.676999	0.540138	0.0804131	0.117552
6	5	gini	2	0.828435	0.765258	0.071688	0.0992147
7	5	gini	6	0.824013	0.75979	0.0659301	0.0901591
8	5	gini	10	0.821718	0.756611	0.0747578	0.102093
9	5	gini	14	0.817355	0.750857	0.0691317	0.094134
10	5	gini	18	0.807103	0.736259	0.0785806	0.10795
11	9	gini	2	0.834056	0.773966	0.0728247	0.0996273
12	9	gini	6	0.834106	0.774103	0.0706113	0.09654
13	9	gini	10	0.835992	0.776971	0.0682161	0.0922659
14	9	gini	14	0.830879	0.769885	0.0689359	0.0937361
15	9	gini	18	0.832897	0.772566	0.0711632	0.0968614
16	13	gini	2	0.837545	0.778796	0.0716916	0.0980565
17	13	gini	6	0.84279	0.785942	0.0689805	0.094277
18	13	gini	10	0.836456	0.7773	0.0723137	0.0990862
19	13	gini	14	0.833741	0.773962	0.0698759	0.0945872
20	13	gini	18	0.829575	0.767875	0.0718044	0.097794
21	17	gini	2	0.843163	0.786594	0.0695903	0.0946586
22	17	gini	6	0.843546	0.786969	0.0660722	0.0901753
23	17	gini	10	0.839789	0.781889	0.0669298	0.0915942
24	17	gini	14	0.837472	0.778878	0.0705702	0.0960721
25	17	gini	18	0.838034	0.779688	0.0700457	0.0953471
26	21	gini	2	0.843232	0.786691	0.0684592	0.0934341
27	21	gini	6	0.844829	0.788663	0.0699742	0.0956399
28	21	gini	10	0.840809	0.783525	0.0679147	0.0926799
29	21	gini	14	0.84144	0.784536	0.0686804	0.0932172
30	21	gini	18	0.837436	0.779054	0.0705047	0.0955202
31	25	gini	2	0.844279	0.788248	0.0710389	0.0967638
32	25	gini	6	0.843597	0.787531	0.0668443	0.0907424
33	25	gini	10	0.844934	0.789233	0.0688423	0.0935205
34	25	gini	14	0.844254	0.788426	0.070078	0.0948629
35	25	gini	18	0.841365	0.784386	0.0677707	0.0922571
16s Country with Weather	mtry	splitrule	min.node.size	Accuracy	Kappa	AccuracySD	KappaSD
1	1	gini	2	0.762725	0.669677	0.07653	0.109606
2	1	gini	6	0.743278	0.640821	0.0872303	0.126411
3	1	gini	10	0.729909	0.6213	0.0974724	0.139368
4	1	gini	14	0.702656	0.579831	0.0933184	0.137076
5	1	gini	18	0.686369	0.555539	0.0854726	0.12311
6	5	gini	2	0.839916	0.781358	0.0680186	0.0936992
7	5	gini	6	0.830167	0.768321	0.067289	0.0918545
8	5	gini	10	0.825194	0.761327	0.0737885	0.100418
9	5	gini	14	0.822431	0.757784	0.0732415	0.0999761
10	5	gini	18	0.816115	0.748753	0.0775081	0.105908
11	9	gini	2	0.841503	0.783994	0.0700384	0.0962023
12	9	gini	6	0.843136	0.786563	0.069587	0.0945758
13	9	gini	10	0.839642	0.781525	0.0703202	0.0953193
14	9	gini	14	0.832488	0.7718	0.0693856	0.0943898
15	9	gini	18	0.833613	0.773331	0.0705847	0.0963994
16	13	gini	2	0.842552	0.785873	0.072986	0.0996051
17	13	gini	6	0.842488	0.785283	0.0722193	0.0992505
18	13	gini	10	0.843148	0.786602	0.0696225	0.095047
19	13	gini	14	0.837972	0.779596	0.0707463	0.0962439
20	13	gini	18	0.837051	0.77813	0.0685392	0.09338
21	17	gini	2	0.846418	0.791054	0.0721561	0.0985649
22	17	gini	6	0.850909	0.797278	0.0714929	0.097303
23	17	gini	10	0.845895	0.790412	0.0704956	0.0965065
24	17	gini	14	0.845344	0.789567	0.0687102	0.0938783
25	17	gini	18	0.843041	0.786685	0.0716848	0.0975548
26	21	gini	2	0.846576	0.791658	0.0699891	0.0949567
27	21	gini	6	0.84933	0.795127	0.0719714	0.0983125
28	21	gini	10	0.848783	0.795031	0.073276	0.0986812
29	21	gini	14	0.848977	0.794773	0.072101	0.0981248
30	21	gini	18	0.845267	0.789645	0.0724462	0.098719
31	25	gini	2	0.852046	0.799216	0.07004	0.0949054
32	25	gini	6	0.849945	0.796334	0.0701969	0.0955451
33	25	gini	10	0.853187	0.800584	0.0704781	0.0961029
34	25	gini	14	0.850403	0.79734	0.0748135	0.100588
35	25	gini	18	0.852101	0.799542	0.0730879	0.0993581
ITS Continent	mtry	splitrule	min.node.size	Accuracy	Kappa	AccuracySD	KappaSD
1	1	gini	2	0.798456	0.63231	0.076882	0.146104
2	1	gini	6	0.795322	0.626288	0.075135	0.144367
3	1	gini	10	0.788571	0.612224	0.0767849	0.146734
4	1	gini	14	0.786424	0.607839	0.0732328	0.141393
5	1	gini	18	0.785244	0.60414	0.073014	0.141982
6	5	gini	2	0.864479	0.757424	0.0781018	0.144492
7	5	gini	6	0.86225	0.753347	0.0821036	0.151557
8	5	gini	10	0.858189	0.745133	0.0728088	0.136505
9	5	gini	14	0.852989	0.736808	0.0759788	0.139766
10	5	gini	18	0.856919	0.743351	0.0748026	0.139928
11	9	gini	2	0.891203	0.808548	0.0772925	0.138751
12	9	gini	6	0.895139	0.814512	0.0740153	0.13376
13	9	gini	10	0.891876	0.808803	0.0691998	0.125951
14	9	gini	14	0.892181	0.80929	0.0720034	0.130643
15	9	gini	18	0.883707	0.796361	0.0740719	0.133058
16	13	gini	2	0.905998	0.836031	0.0688869	0.122558
17	13	gini	6	0.903205	0.830096	0.0748926	0.134811
18	13	gini	10	0.899812	0.824034	0.0716284	0.129462
19	13	gini	14	0.900343	0.825948	0.073142	0.129437
20	13	gini	18	0.893515	0.814587	0.068849	0.120772
21	17	gini	2	0.904141	0.832053	0.0719755	0.129376
22	17	gini	6	0.910766	0.843854	0.0715428	0.129666
23	17	gini	10	0.910237	0.843466	0.0722905	0.128686
24	17	gini	14	0.907497	0.838845	0.0670328	0.118298
25	17	gini	18	0.903869	0.832884	0.0704373	0.123994
26	21	gini	2	0.911971	0.846782	0.0728071	0.128228
27	21	gini	6	0.913749	0.849692	0.070039	0.124665
28	21	gini	10	0.908953	0.841446	0.0700406	0.124026
29	21	gini	14	0.911017	0.845454	0.0721483	0.125896
30	21	gini	18	0.912185	0.847786	0.0692083	0.122143
31	25	gini	2	0.91957	0.860247	0.0691967	0.123003
32	25	gini	6	0.91661	0.855307	0.0693814	0.122466
33	25	gini	10	0.910487	0.843978	0.0718794	0.127278
34	25	gini	14	0.913276	0.849651	0.0675095	0.117906
35	25	gini	18	0.911514	0.846864	0.0679694	0.117672
ITS Continent with Weather	mtry	splitrule	min.node.size	Accuracy	Kappa	AccuracySD	KappaSD
1	1	gini	2	0.804215	0.642955	0.0781596	0.148896
2	1	gini	6	0.799312	0.633146	0.0747207	0.144032
3	1	gini	10	0.796062	0.62621	0.0768354	0.147689
4	1	gini	14	0.791174	0.616939	0.0745315	0.144091
5	1	gini	18	0.792842	0.618591	0.071614	0.139423
6	5	gini	2	0.878035	0.781812	0.0705121	0.131332
7	5	gini	6	0.877868	0.782192	0.0728311	0.133198
8	5	gini	10	0.876378	0.778716	0.071084	0.1321
9	5	gini	14	0.871836	0.770335	0.0763161	0.142244
10	5	gini	18	0.8634	0.754746	0.073877	0.138039
11	9	gini	2	0.904609	0.832239	0.0697837	0.124173
12	9	gini	6	0.903242	0.828675	0.0684471	0.124047
13	9	gini	10	0.902721	0.827628	0.0671554	0.121493
14	9	gini	14	0.902226	0.826694	0.0706362	0.129436
15	9	gini	18	0.895081	0.815371	0.0650459	0.1175
16	13	gini	2	0.913925	0.849467	0.0613332	0.109316
17	13	gini	6	0.911601	0.845056	0.0690882	0.123595
18	13	gini	10	0.908035	0.839173	0.0685062	0.121775
19	13	gini	14	0.9075	0.837638	0.0617814	0.109683
20	13	gini	18	0.904012	0.832515	0.0651181	0.115319
21	17	gini	2	0.918936	0.858712	0.0622968	0.109732
22	17	gini	6	0.91484	0.851409	0.0631867	0.111425
23	17	gini	10	0.914419	0.850626	0.0618564	0.108915
24	17	gini	14	0.910376	0.843096	0.0693273	0.124379
25	17	gini	18	0.910882	0.844993	0.0628047	0.110298
26	21	gini	2	0.917862	0.857372	0.0625114	0.109612
27	21	gini	6	0.917158	0.856451	0.0634918	0.110808
28	21	gini	10	0.914967	0.852338	0.0642474	0.112528
29	21	gini	14	0.911992	0.846659	0.0654387	0.115056
30	21	gini	18	0.912761	0.848874	0.0647037	0.112573
31	25	gini	2	0.920145	0.861563	0.0651557	0.113364
32	25	gini	6	0.914904	0.852607	0.0642697	0.111769
33	25	gini	10	0.920845	0.862807	0.0637399	0.11108
34	25	gini	14	0.915435	0.853351	0.065327	0.114577
35	25	gini	18	0.914908	0.852197	0.0638819	0.111857
ITS Country	mtry	splitrule	min.node.size	Accuracy	Kappa	AccuracySD	KappaSD
1	1	gini	2	0.746667	0.666997	0.104977	0.138277
2	1	gini	6	0.734993	0.650786	0.102528	0.135823
3	1	gini	10	0.719719	0.630591	0.108617	0.143546
4	1	gini	14	0.702266	0.60659	0.101353	0.133703
5	1	gini	18	0.686274	0.584468	0.107971	0.143412
6	5	gini	2	0.827237	0.772806	0.0886263	0.117213
7	5	gini	6	0.826256	0.77071	0.0937527	0.125604
8	5	gini	10	0.821487	0.764395	0.098191	0.131126
9	5	gini	14	0.817338	0.759341	0.0944073	0.125681
10	5	gini	18	0.783951	0.715998	0.101905	0.134178
11	9	gini	2	0.852192	0.805096	0.0732844	0.0983184
12	9	gini	6	0.855676	0.809735	0.079266	0.105554
13	9	gini	10	0.850681	0.802928	0.0817836	0.109681
14	9	gini	14	0.848433	0.800387	0.0809447	0.107783
15	9	gini	18	0.827605	0.773373	0.0895912	0.117937
16	13	gini	2	0.866665	0.824593	0.0720948	0.0956075
17	13	gini	6	0.864121	0.821178	0.0748486	0.0986476
18	13	gini	10	0.864132	0.8211	0.0724732	0.096175
19	13	gini	14	0.85662	0.811417	0.0758456	0.100689
20	13	gini	18	0.844647	0.796022	0.0761231	0.0995096
21	17	gini	2	0.869369	0.828197	0.0694254	0.0919491
22	17	gini	6	0.869762	0.828516	0.0700258	0.0927867
23	17	gini	10	0.867316	0.82539	0.0664816	0.0879821
24	17	gini	14	0.865491	0.823095	0.0696703	0.0916606
25	17	gini	18	0.858103	0.813831	0.0739796	0.0970949
26	21	gini	2	0.87367	0.833976	0.0688347	0.0906901
27	21	gini	6	0.86677	0.824673	0.0658239	0.0875169
28	21	gini	10	0.867663	0.825818	0.0678752	0.0900614
29	21	gini	14	0.86642	0.824267	0.0720935	0.0957081
30	21	gini	18	0.847482	0.799905	0.0728921	0.0954218
31	25	gini	2	0.870556	0.829903	0.0672368	0.0891204
32	25	gini	6	0.870771	0.829942	0.0670828	0.0889719
33	25	gini	10	0.868157	0.826753	0.0691776	0.0915252
34	25	gini	14	0.868505	0.826872	0.0672063	0.089595
35	25	gini	18	0.853769	0.808031	0.0785775	0.103306
ITS Country with Weather	mtry	splitrule	min.node.size	Accuracy	Kappa	AccuracySD	KappaSD
1	1	gini	2	0.759899	0.684867	0.102883	0.135324
2	1	gini	6	0.748835	0.6698	0.101857	0.134363
3	1	gini	10	0.737026	0.653775	0.107904	0.142776
4	1	gini	14	0.724275	0.635935	0.103566	0.137029
5	1	gini	18	0.704441	0.609219	0.107732	0.143264
6	5	gini	2	0.849456	0.801936	0.0864806	0.115673
7	5	gini	6	0.857466	0.812217	0.0870701	0.116237
8	5	gini	10	0.84902	0.801207	0.0911624	0.121207
9	5	gini	14	0.84081	0.790619	0.0949396	0.126202
10	5	gini	18	0.822751	0.767341	0.0974554	0.128557
11	9	gini	2	0.885548	0.849417	0.0709094	0.0943695
12	9	gini	6	0.881901	0.844707	0.0746653	0.0994213
13	9	gini	10	0.8801	0.841931	0.0786303	0.105651
14	9	gini	14	0.881109	0.843658	0.076079	0.101264
15	9	gini	18	0.870443	0.830272	0.0829812	0.108972
16	13	gini	2	0.894832	0.861587	0.0674185	0.0897713
17	13	gini	6	0.889132	0.854447	0.0626209	0.0830335
18	13	gini	10	0.892747	0.858837	0.0639521	0.085312
19	13	gini	14	0.887217	0.851811	0.0704155	0.0935366
20	13	gini	18	0.888196	0.85333	0.0681192	0.0900617
21	17	gini	2	0.898521	0.866634	0.0571081	0.0760181
22	17	gini	6	0.89918	0.867564	0.0694607	0.0919743
23	17	gini	10	0.896181	0.863847	0.0631583	0.0833098
24	17	gini	14	0.891804	0.857925	0.0609055	0.0810351
25	17	gini	18	0.885462	0.849904	0.068867	0.0907979
26	21	gini	2	0.897198	0.865002	0.0600977	0.0797608
27	21	gini	6	0.898978	0.867238	0.0634851	0.0842428
28	21	gini	10	0.89665	0.864295	0.0632809	0.0838193
29	21	gini	14	0.893242	0.860007	0.0612584	0.0812503
30	21	gini	18	0.886815	0.851542	0.0635328	0.083769
31	25	gini	2	0.898999	0.867595	0.0589737	0.077885
32	25	gini	6	0.897496	0.865447	0.0641751	0.0849685
33	25	gini	10	0.895374	0.86273	0.0602734	0.0796327
34	25	gini	14	0.896824	0.864881	0.0632686	0.0834433
35	25	gini	18	0.89175	0.858245	0.0671911	0.0886083
