# Supplementary material for: A global microbiome survey of vineyard soils highlights the microbial dimension of viticultural terroirs
Source: Commun Biol. 2022 Mar 18;5:241. doi: 10.1038/s42003-022-03202-5 (PMC8933554; doi:10.1038/s42003-022-03202-5)
Supplement: Supplementary file 7 — Supplementary Data 5 [file 42003_2022_3202_MOESM7_ESM.xlsx]

## Sheet: Supp. Data 5
Supplementary Data 5: Confusion Matrix from Random Forest Model on Test-Dataset; numbers in each cells represent the calls of the model for each iteration
16s Continent	Australia	Europe	North America	Others
Australia	5	1	0	0
Europe	0	37	0	0
North America	0	3	14	0
Others	0	0	0	0
16s Continent Weather	Australia	Europe	North America	Others
Australia	5	1	0	0
Europe	0	37	0	0
North America	0	4	13	0
Others	0	0	0	0
16s Country	Australia	Denmark	Germany	Spain	USA	Others
Australia	6	0	0	0	0	0
Denmark	0	4	0	0	0	0
Germany	0	0	1	0	0	0
Spain	0	0	0	20	0	1
United States of America	0	0	0	3	14	0
Others	0	0	0	6	0	5
16s Country Weather	Australia	Denmark	Germany	Spain	USA	Others
Australia	6	0	0	0	0	0
Denmark	0	4	0	0	0	0
Germany	0	0	1	0	0	0
Spain	0	0	0	19	0	2
United States of America	0	0	0	3	14	0
Others	0	0	0	7	0	4
ITS Continent	Australia	Europe	North America	Others
Australia	6	0	0	0
Europe	0	34	2	0
North America	0	2	13	0
Others	0	1	0	0
ITS Continent Weather	Australia	Europe	North America	Others
Australia	6	0	0	0
Europe	0	36	0	0
North America	0	4	11	0
Others	0	1	0	0
ITS Country	Australia	Denmark	Germany	Spain	USA	Others
Australia	6	0	0	0	0	0
Denmark	0	2	0	0	0	0
Germany	0	0	3	0	0	0
Spain	0	0	0	21	4	0
United States of America	0	0	0	2	13	0
Others	0	0	0	2	0	5
ITS Country Weather	Australia	Denmark	Germany	Spain	USA	Others
Australia	6	0	0	0	0	0
Denmark	0	2	0	0	0	0
Germany	0	0	3	0	0	0
Spain	0	0	0	24	0	1
United States of America	0	0	0	2	12	1
Others	0	0	0	2	0	5
