# Supplementary material for: A global microbiome survey of vineyard soils highlights the microbial dimension of viticultural terroirs
Source: Commun Biol. 2022 Mar 18;5:241. doi: 10.1038/s42003-022-03202-5 (PMC8933554; doi:10.1038/s42003-022-03202-5)
Supplement: Supplementary file 8 — Supplementary Data 6 [file 42003_2022_3202_MOESM8_ESM.xlsx]

## Sheet: Supp. Data 6
Supplementary Data 6: Complete list of the genera for the prokaryotic and fungal community that constitutes the core-microbiome at Continental-level based on our dataset.
16S (prokaryotic)	Genus	ITS (fungi)	Genus
1	A17	1	Absidia
2	Acinetobacter	2	Alternaria
3	Actinoallomurus	3	Aspergillus
4	Actinomadura	4	Calvatia
5	Actinomycetospora	5	Chaetomium
6	Actinoplanes	6	Clonostachys
7	Actinopolymorpha	7	Exophiala
8	Adhaeribacter	8	Fusarium
9	Aeromicrobium	9	Humicola
10	Afifella	10	Keissleriella
11	Afipia	11	Lepiota
12	Agrobacterium	12	Macrophomina
13	Agromyces	13	Mortierella
14	Alicyclobacillus	14	Mucor
15	Amaricoccus	15	Naganishia
16	Amycolatopsis	16	Paraconiothyrium
17	Aquicella	17	Paraphoma
18	Arthrobacter	18	Penicillium
19	Bacillus	19	Polyschema
20	Balneimonas	20	Schizothecium
21	Bdellovibrio	21	Solicoccozyma
22	Bradyrhizobium	22	Stemphylium
23	Brevibacillus	23	Trichoderma
24	Burkholderia	24	Vermispora
25	Caldilinea
26	Candidatus Koribacter
27	Candidatus Nitrososphaera
28	Candidatus Protochlamydia
29	Candidatus Solibacter
30	Candidatus Xiphinematobacter
31	Catellatospora
32	Caulobacter
33	Cellulomonas
34	Chthoniobacter
35	Clostridium
36	Cohnella
37	Conexibacter
38	Coprococcus
39	Cryocola
40	Cupriavidus
41	DA101
42	Dactylosporangium
43	Devosia
44	Dokdonella
45	Dyadobacter
46	Edaphobacter
47	Ellin506
48	Erwinia
49	Fimbriimonas
50	Flavisolibacter
51	Flavobacterium
52	Fusibacter
53	Gemmata
54	Geobacter
55	Geodermatophilus
56	Glaucocystis
57	Granulicatella
58	Hahella
59	Hyphomicrobium
60	Iamia
61	Janibacter
62	Kaistobacter
63	Kibdelosporangium
64	Kineosporia
65	Kribbella
66	Labrys
67	Lapillicoccus
68	Legionella
69	Leptothrix
70	Limnohabitans
71	Lysobacter
72	Mesorhizobium
73	Methylibium
74	Methylobacterium
75	Modestobacter
76	Mycobacterium
77	Nannocystis
78	Nitrospira
79	Nocardia
80	Nocardioides
81	Nonomuraea
82	Novosphingobium
83	nsmpVI18
84	Opitutus
85	OR-59
86	Paenibacillus
87	Pedobacter
88	Pedomicrobium
89	Pedosphaera
90	Phenylobacterium
91	Phycicoccus
92	Pilimelia
93	Pirellula
94	Planctomyces
95	Plesiocystis
96	Pseudomonas
97	Pseudonocardia
98	Ramlibacter
99	Rhizobium
100	Rhodococcus
101	Rhodocytophaga
102	Rhodoplanes
103	Rhodovulum
104	Roseomonas
105	Rubellimicrobium
106	Rubrivivax
107	Rubrobacter
108	Saccharopolyspora
109	Saccharothrix
110	Segetibacter
111	Skermanella
112	Solibacillus
113	Solwaraspora
114	Sphingobium
115	Sphingomonas
116	Sporocytophaga
117	Sporosarcina
118	Steroidobacter
119	Streptomyces
120	Tatlockia
121	Terracoccus
122	Thermoactinomyces
123	Thermomonas
124	Turicibacter
125	Uliginosibacterium
126	Variovorax
127	Vermamoeba
128	Virgisporangium
129	Xylophilus
