# Supplementary material for: A global microbiome survey of vineyard soils highlights the microbial dimension of viticultural terroirs
Source: Commun Biol. 2022 Mar 18;5:241. doi: 10.1038/s42003-022-03202-5 (PMC8933554; doi:10.1038/s42003-022-03202-5)
Supplement: Supplementary file 9 — Supplementary Data 7 [file 42003_2022_3202_MOESM9_ESM.xlsx]

## Sheet: Supp. Data 7
Supplementary Data 7: PERMANOVA Results based on Unweighted Unifrac Distance repeated for each gene-marker, scale and with/without weather conditions
16S-continents-no-weather	Df	SumsOfSqs	MeanSqs	F.Model	R2	Pr(>F)
Continent	4	5.70894	1.42723	5.2224	0.0779784	0.001
Residuals	247	67.5028	0.273291	NA	0.922022	NA
Total	251	73.2118	NA	NA	1	NA
16S-continents-weather	Df	SumsOfSqs	MeanSqs	F.Model	R2	Pr(>F)
Continent	4	5.70894	1.42723	5.39199	0.0779784	0.001
Average.Temp.Max	1	1.35304	1.35304	5.11169	0.0184812	0.001
Average.Temp.Min	1	1.0652	1.0652	4.02423	0.0145495	0.001
Precipitation	1	0.49894	0.49894	1.88496	0.00681502	0.001
Residuals	244	64.5856	0.264695	NA	0.882176	NA
Total	251	73.2118	NA	NA	1	NA
16S-country-no-weather	Df	SumsOfSqs	MeanSqs	F.Model	R2	Pr(>F)
Country	12	12.0871	1.00726	3.93843	0.165098	0.001
Residuals	239	61.1246	0.255752	NA	0.834902	NA
Total	251	73.2118	NA	NA	1	NA
16S-country-weather	Df	SumsOfSqs	MeanSqs	F.Model	R2	Pr(>F)
Country	12	12.0871	1.00726	3.9904	0.165098	0.001
Average.Temp.Max	1	0.385696	0.385696	1.52799	0.00526822	0.004
Average.Temp.Min	1	0.698845	0.698845	2.76857	0.00954554	0.001
Precipitation	1	0.468768	0.468768	1.85709	0.00640291	0.001
Residuals	236	59.5713	0.252421	NA	0.813685	NA
Total	251	73.2118	NA	NA	1	NA
16S-regions-no-weather	Df	SumsOfSqs	MeanSqs	F.Model	R2	Pr(>F)
Political_Region	11	6.24768	0.567971	2.792	0.265418	0.001
Residuals	85	17.2914	0.203428	NA	0.734582	NA
Total	96	23.539	NA	NA	1	NA
16S-regions-weather	Df	SumsOfSqs	MeanSqs	F.Model	R2	Pr(>F)
Political_Region	11	6.24768	0.567971	2.8566	0.265418	0.001
Average.Temp.Max	1	0.321755	0.321755	1.61826	0.013669	0.004
Average.Temp.Min	1	0.316155	0.316155	1.59009	0.0134311	0.011
Precipitation	1	0.349552	0.349552	1.75806	0.0148499	0.003
Residuals	82	16.3039	0.198828	NA	0.692632	NA
Total	96	23.539	NA	NA	1	NA
ITS-continents-no-weather	Df	SumsOfSqs	MeanSqs	F.Model	R2	Pr(>F)
Continent	4	8.11103	2.02776	5.75111	0.0898595	0.001
Residuals	233	82.1524	0.352585	NA	0.91014	NA
Total	237	90.2634	NA	NA	1	NA
ITS-continents-weather	Df	SumsOfSqs	MeanSqs	F.Model	R2	Pr(>F)
Continent	4	8.11103	2.02776	6.02847	0.0898595	0.001
Average.Temp.Max	1	2.63851	2.63851	7.84421	0.0292312	0.001
Average.Temp.Min	1	1.34035	1.34035	3.98481	0.0148493	0.001
Precipitation	1	0.80991	0.80991	2.40784	0.00897274	0.001
Residuals	230	77.3636	0.336364	NA	0.857087	NA
Total	237	90.2634	NA	NA	1	NA
ITS-country-no-weather	Df	SumsOfSqs	MeanSqs	F.Model	R2	Pr(>F)
Country	12	18.6758	1.55632	4.89151	0.206904	0.001
Residuals	225	71.5876	0.318167	NA	0.793096	NA
Total	237	90.2634	NA	NA	1	NA
ITS-country-weather	Df	SumsOfSqs	MeanSqs	F.Model	R2	Pr(>F)
Country	12	18.6758	1.55632	4.95595	0.206904	0.001
Average.Temp.Max	1	0.630193	0.630193	2.00679	0.00698171	0.001
Average.Temp.Min	1	0.663384	0.663384	2.11248	0.00734942	0.003
Precipitation	1	0.579259	0.579259	1.84459	0.00641742	0.001
Residuals	222	69.7148	0.314031	NA	0.772348	NA
Total	237	90.2634	NA	NA	1	NA
ITS-regions-no-weather	Df	SumsOfSqs	MeanSqs	F.Model	R2	Pr(>F)
Political_Region	11	7.34021	0.667292	2.25844	0.24882	0.001
Residuals	75	22.1599	0.295465	NA	0.75118	NA
Total	86	29.5001	NA	NA	1	NA
ITS-regions-weather	Df	SumsOfSqs	MeanSqs	F.Model	R2	Pr(>F)
Political_Region	11	7.34021	0.667292	2.30501	0.24882	0.001
Average.Temp.Max	1	0.342594	0.342594	1.18342	0.0116133	0.111
Average.Temp.Min	1	0.43957	0.43957	1.5184	0.0149006	0.007
Precipitation	1	0.534067	0.534067	1.84482	0.0181039	0.001
Residuals	72	20.8437	0.289496	NA	0.706563	NA
Total	86	29.5001	NA	NA	1	NA
